# Supplementary material for: Genome-wide detection of hybrid genes with multiple components in human
Source: BMC Res Notes. 2009 May 6;2:75. doi: 10.1186/1756-0500-2-75 (PMC2684099; doi:10.1186/1756-0500-2-75)
Supplement: Additional File 5 — All N-Hybrid Events. The detailed information of all detected N-hybrid events by using the alignment parameters of E-value < 10-10, identity > 70%, and alignment length > 50 bp between component regions of N-hybrid genes and their corresponding component genes. [file 1756-0500-2-75-S5.xls]

## Sheet: 2to1
hybrid gene	length of all components	length of hybrid gene	percentage	ID, # isoform	chromosome	component 1	ID, # isoform	length of c1	chromosome	strat	end	start	end	component 2	ID, # isoform	length of c2	chromosome	strat	end	start	end
AK131276	240	264	0.909091	378,0	chrX,	AK127911	1870,0	135	chr8,	1	133	1	133	AK091126	2282,0	246	chr8,	2	108	158	264
AK131276	178	264	0.674242	378,0	chrX,	AK131295	10359,0	134	chr1,	54	124	1	71	AK091126	2282,0	246	chr8,	2	108	158	264
Y00345	343	636	0.539308	2341,1	chr8,	BC041956	298,0	200	chrX,	1	196	10	205	AK127880	700,0	146	chrX,	1	146	490	636
Y00345	343	636	0.539308	2341,1	chr8,	NM_001012977	698,0	200	chrX,	1	196	10	205	AK127880	700,0	146	chrX,	1	146	490	636
Y00345	438	636	0.688679	2341,1	chr8,	BC068242	7585,0	269	chr2,	1	268	158	448	AK127880	700,0	146	chrX,	1	146	490	636
NM_002568	343	636	0.539308	2341,1	chr8,	BC041956	298,0	200	chrX,	1	196	10	205	AK127880	700,0	146	chrX,	1	146	490	636
NM_002568	343	636	0.539308	2341,1	chr8,	NM_001012977	698,0	200	chrX,	1	196	10	205	AK127880	700,0	146	chrX,	1	146	490	636
NM_002568	438	636	0.688679	2341,1	chr8,	BC068242	7585,0	269	chr2,	1	268	158	448	AK127880	700,0	146	chrX,	1	146	490	636
NM_153363	136	411	0.3309	2615,0	chr7,	BC068066	12181,1	87	chr19,chr19,	1	83	13	95	NM_001009883	12180,0	55	chr19,	2	54	225	277
NM_153363	160	411	0.389294	2615,0	chr7,	BC068066	12181,1	87	chr19,chr19,	1	83	13	95	AK126842	12856,0	177	chr19,	99	175	247	323
NM_153363	139	411	0.3382	2615,0	chr7,	BC068066	12181,1	87	chr19,chr19,	1	83	13	95	NM_021269	12859,0	56	chr19,	1	56	296	351
NM_153363	136	411	0.3309	2615,0	chr7,	BC056243	12190,1	91	chr19,	2	84	5	87	NM_001009883	12180,0	55	chr19,	2	54	225	277
NM_153363	160	411	0.389294	2615,0	chr7,	BC056243	12190,1	91	chr19,	2	84	5	87	AK126842	12856,0	177	chr19,	99	175	247	323
NM_153363	139	411	0.3382	2615,0	chr7,	BC056243	12190,1	91	chr19,	2	84	5	87	NM_021269	12859,0	56	chr19,	1	56	296	351
NM_153363	129	411	0.313869	2615,0	chr7,	NM_145297	12857,2	92	chr19,	1	76	13	88	NM_001009883	12180,0	55	chr19,	2	54	225	277
NM_153363	153	411	0.372263	2615,0	chr7,	NM_145297	12857,2	92	chr19,	1	76	13	88	AK126842	12856,0	177	chr19,	99	175	247	323
NM_153363	132	411	0.321168	2615,0	chr7,	NM_145297	12857,2	92	chr19,	1	76	13	88	NM_021269	12859,0	56	chr19,	1	56	296	351
NM_153363	129	411	0.313869	2615,0	chr7,	BC034499	12185,0	137	chr19,	31	106	12	87	NM_001009883	12180,0	55	chr19,	2	54	225	277
NM_153363	153	411	0.372263	2615,0	chr7,	BC034499	12185,0	137	chr19,	31	106	12	87	AK126842	12856,0	177	chr19,	99	175	247	323
NM_153363	132	411	0.321168	2615,0	chr7,	BC034499	12185,0	137	chr19,	31	106	12	87	NM_021269	12859,0	56	chr19,	1	56	296	351
AF277624	137	524	0.26145	3111,0	chr7,	BC068066	12181,1	87	chr19,chr19,	1	83	13	95	NM_001009883	12180,0	55	chr19,	2	55	226	279
AF277624	139	524	0.265267	3111,0	chr7,	BC068066	12181,1	87	chr19,chr19,	1	83	13	95	NM_021269	12859,0	56	chr19,	1	56	437	492
AF277624	137	524	0.26145	3111,0	chr7,	BC056243	12190,1	91	chr19,	2	84	5	87	NM_001009883	12180,0	55	chr19,	2	55	226	279
AF277624	139	524	0.265267	3111,0	chr7,	BC056243	12190,1	91	chr19,	2	84	5	87	NM_021269	12859,0	56	chr19,	1	56	437	492
AF277624	131	524	0.25	3111,0	chr7,	NM_145297	12857,2	92	chr19,	1	77	13	89	NM_001009883	12180,0	55	chr19,	2	55	226	279
AF277624	133	524	0.253817	3111,0	chr7,	NM_145297	12857,2	92	chr19,	1	77	13	89	NM_021269	12859,0	56	chr19,	1	56	437	492
AF277624	130	524	0.248092	3111,0	chr7,	BC034499	12185,0	137	chr19,	31	106	12	87	NM_001009883	12180,0	55	chr19,	2	55	226	279
AF277624	132	524	0.251908	3111,0	chr7,	BC034499	12185,0	137	chr19,	31	106	12	87	NM_021269	12859,0	56	chr19,	1	56	437	492
NM_178558	132	530	0.249057	3114,2	chr7,	BC068066	12181,1	87	chr19,chr19,	1	80	10	88	NM_001009883	12180,0	55	chr19,	2	54	279	331
NM_178558	134	530	0.25283	3114,2	chr7,	BC068066	12181,1	87	chr19,chr19,	1	80	10	88	NM_021269	12859,0	56	chr19,	1	55	322	376
NM_178558	137	530	0.258491	3114,2	chr7,	BC056243	12190,1	91	chr19,	1	84	1	84	NM_001009883	12180,0	55	chr19,	2	54	279	331
NM_178558	139	530	0.262264	3114,2	chr7,	BC056243	12190,1	91	chr19,	1	84	1	84	NM_021269	12859,0	56	chr19,	1	55	322	376
NM_178558	129	530	0.243396	3114,2	chr7,	BC034499	12185,0	137	chr19,	31	106	9	84	NM_001009883	12180,0	55	chr19,	2	54	279	331
NM_178558	131	530	0.24717	3114,2	chr7,	BC034499	12185,0	137	chr19,	31	106	9	84	NM_021269	12859,0	56	chr19,	1	55	322	376
NM_007048	492	513	0.959064	3512,2	chr6,	NM_007047	3509,1	334	chr6,	1	328	1	328	BC067086	3510,0	226	chr6,	2	166	349	512
NM_007048	492	513	0.959064	3512,2	chr6,	BC020214	3509,1	334	chr6,	1	328	1	328	BC067086	3510,0	226	chr6,	2	166	349	512
NM_006994	559	584	0.957192	3514,0	chr6,	Y07827	3512,2	352	chr6,	1	344	1	344	BC067086	3510,0	226	chr6,	2	215	349	563
NM_006994	541	584	0.92637	3514,0	chr6,	NM_007047	3509,1	334	chr6,	1	326	1	326	BC067086	3510,0	226	chr6,	2	215	349	563
NM_006994	541	584	0.92637	3514,0	chr6,	BC020214	3509,1	334	chr6,	1	326	1	326	BC067086	3510,0	226	chr6,	2	215	349	563
BC009260	240	442	0.542986	3549,3	chr6,	M90686	3551,3	80	chr6,	1	80	32	111	NM_001004349	3559,0	215	chr6,	1	160	186	345
BC009260	240	442	0.542986	3549,3	chr6,	M90684	3551,3	80	chr6,	1	80	32	111	NM_001004349	3559,0	215	chr6,	1	160	186	345
BC009260	345	442	0.780543	3549,3	chr6,	BC020891	3554,1	219	chr6,	1	111	1	111	D85762	4091,2	245	chr6,	1	235	119	352
BC009260	271	442	0.613122	3549,3	chr6,	BC089454	3554,1	219	chr6,	1	111	1	111	NM_001004349	3559,0	215	chr6,	1	160	186	345
BC009260	271	442	0.613122	3549,3	chr6,	BC020891	3554,1	219	chr6,	1	111	1	111	NM_001004349	3559,0	215	chr6,	1	160	186	345
NM_018950	240	362	0.662983	3549,3	chr6,	M90686	3551,3	80	chr6,	1	80	32	111	NM_001004349	3559,0	215	chr6,	1	160	186	345
NM_018950	354	362	0.977901	3549,3	chr6,	BC020891	3554,1	219	chr6,	1	111	1	111	D85762	4091,2	245	chr6,	1	244	119	361
NM_018950	271	362	0.748619	3549,3	chr6,	BC089454	3554,1	219	chr6,	1	111	1	111	NM_001004349	3559,0	215	chr6,	1	160	186	345
NM_018950	271	362	0.748619	3549,3	chr6,	BC020891	3554,1	219	chr6,	1	111	1	111	NM_001004349	3559,0	215	chr6,	1	160	186	345
BC062991	240	362	0.662983	3549,3	chr6,	M90686	3551,3	80	chr6,	1	80	32	111	NM_001004349	3559,0	215	chr6,	1	160	186	345
BC062991	240	362	0.662983	3549,3	chr6,	M90684	3551,3	80	chr6,	1	80	32	111	NM_001004349	3559,0	215	chr6,	1	160	186	345
BC062991	354	362	0.977901	3549,3	chr6,	BC020891	3554,1	219	chr6,	1	111	1	111	D85762	4091,2	245	chr6,	1	244	119	361
BC062991	271	362	0.748619	3549,3	chr6,	BC089454	3554,1	219	chr6,	1	111	1	111	NM_001004349	3559,0	215	chr6,	1	160	186	345
BC062991	271	362	0.748619	3549,3	chr6,	BC020891	3554,1	219	chr6,	1	111	1	111	NM_001004349	3559,0	215	chr6,	1	160	186	345
NM_002127	229	338	0.677515	3551,3	chr6,	M90686	3551,3	80	chr6,	1	80	35	114	NM_001004349	3559,0	215	chr6,	1	149	189	337
NM_002127	229	338	0.677515	3551,3	chr6,	M90684	3551,3	80	chr6,	1	80	35	114	NM_001004349	3559,0	215	chr6,	1	149	189	337
NM_002127	327	338	0.967456	3551,3	chr6,	BC020891	3554,1	219	chr6,	1	111	4	114	D85762	4091,2	245	chr6,	1	217	122	337
NM_002127	328	338	0.970414	3551,3	chr6,	BC051362	3550,2	189	chr6,	78	189	3	114	D85762	4091,2	245	chr6,	1	217	122	337
NM_002127	260	338	0.769231	3551,3	chr6,	BC089454	3554,1	219	chr6,	1	111	4	114	NM_001004349	3559,0	215	chr6,	1	149	189	337
NM_002127	260	338	0.769231	3551,3	chr6,	BC020891	3554,1	219	chr6,	1	111	4	114	NM_001004349	3559,0	215	chr6,	1	149	189	337
NM_002127	261	338	0.772189	3551,3	chr6,	BC051362	3550,2	189	chr6,	78	189	3	114	NM_001004349	3559,0	215	chr6,	1	149	189	337
CR613246	229	335	0.683582	3551,3	chr6,	M90686	3551,3	80	chr6,	1	80	32	111	NM_001004349	3559,0	215	chr6,	1	149	186	334
CR613246	229	335	0.683582	3551,3	chr6,	M90684	3551,3	80	chr6,	1	80	32	111	NM_001004349	3559,0	215	chr6,	1	149	186	334
CR613246	327	335	0.976119	3551,3	chr6,	BC020891	3554,1	219	chr6,	1	111	1	111	D85762	4091,2	245	chr6,	1	217	119	334
CR613246	327	335	0.976119	3551,3	chr6,	BC051362	3550,2	189	chr6,	79	189	1	111	D85762	4091,2	245	chr6,	1	217	119	334
CR613246	260	335	0.776119	3551,3	chr6,	BC089454	3554,1	219	chr6,	1	111	1	111	NM_001004349	3559,0	215	chr6,	1	149	186	334
CR613246	260	335	0.776119	3551,3	chr6,	BC020891	3554,1	219	chr6,	1	111	1	111	NM_001004349	3559,0	215	chr6,	1	149	186	334
CR613246	260	335	0.776119	3551,3	chr6,	BC051362	3550,2	189	chr6,	79	189	1	111	NM_001004349	3559,0	215	chr6,	1	149	186	334
BC008611	240	362	0.662983	3552,4	chr6,chr6,	M90686	3551,3	80	chr6,	1	80	32	111	NM_001004349	3559,0	215	chr6,	1	160	186	345
BC008611	354	362	0.977901	3552,4	chr6,chr6,	BC020891	3554,1	219	chr6,	1	111	1	111	D85762	4091,2	245	chr6,	1	244	119	361
BC008611	354	362	0.977901	3552,4	chr6,chr6,	BC051362	3550,2	189	chr6,	79	189	1	111	D85762	4091,2	245	chr6,	1	244	119	361
BC008611	271	362	0.748619	3552,4	chr6,chr6,	BC089454	3554,1	219	chr6,	1	111	1	111	NM_001004349	3559,0	215	chr6,	1	160	186	345
BC008611	271	362	0.748619	3552,4	chr6,chr6,	BC020891	3554,1	219	chr6,	1	111	1	111	NM_001004349	3559,0	215	chr6,	1	160	186	345
BC008611	271	362	0.748619	3552,4	chr6,chr6,	BC051362	3550,2	189	chr6,	79	189	1	111	NM_001004349	3559,0	215	chr6,	1	160	186	345
AK130148	256	365	0.70137	3552,4	chr6,	M90686	3551,3	80	chr6,	1	80	35	114	NM_001004349	3559,0	215	chr6,	1	165	189	364
AK130148	256	365	0.70137	3552,4	chr6,	M90684	3551,3	80	chr6,	1	80	35	114	NM_001004349	3559,0	215	chr6,	1	165	189	364
AK130148	354	365	0.969863	3552,4	chr6,	BC020891	3554,1	219	chr6,	1	111	4	114	D85762	4091,2	245	chr6,	1	244	122	364
AK130148	355	365	0.972603	3552,4	chr6,	BC051362	3550,2	189	chr6,	78	189	3	114	D85762	4091,2	245	chr6,	1	244	122	364
AK130148	287	365	0.786301	3552,4	chr6,	BC089454	3554,1	219	chr6,	1	111	4	114	NM_001004349	3559,0	215	chr6,	1	165	189	364
AK130148	287	365	0.786301	3552,4	chr6,	BC020891	3554,1	219	chr6,	1	111	4	114	NM_001004349	3559,0	215	chr6,	1	165	189	364
AK130148	288	365	0.789041	3552,4	chr6,	BC051362	3550,2	189	chr6,	78	189	3	114	NM_001004349	3559,0	215	chr6,	1	165	189	364
NM_002116	256	365	0.70137	3552,4	chr6,	M90686	3551,3	80	chr6,	1	80	35	114	NM_001004349	3559,0	215	chr6,	1	165	189	364
NM_002116	256	365	0.70137	3552,4	chr6,	M90684	3551,3	80	chr6,	1	80	35	114	NM_001004349	3559,0	215	chr6,	1	165	189	364
NM_002116	354	365	0.969863	3552,4	chr6,	BC020891	3554,1	219	chr6,	1	111	4	114	D85762	4091,2	245	chr6,	1	244	122	364
NM_002116	355	365	0.972603	3552,4	chr6,	BC051362	3550,2	189	chr6,	78	189	3	114	D85762	4091,2	245	chr6,	1	244	122	364
NM_002116	287	365	0.786301	3552,4	chr6,	BC089454	3554,1	219	chr6,	1	111	4	114	NM_001004349	3559,0	215	chr6,	1	165	189	364
NM_002116	287	365	0.786301	3552,4	chr6,	BC020891	3554,1	219	chr6,	1	111	4	114	NM_001004349	3559,0	215	chr6,	1	165	189	364
NM_002116	288	365	0.789041	3552,4	chr6,	BC051362	3550,2	189	chr6,	78	189	3	114	NM_001004349	3559,0	215	chr6,	1	165	189	364
BC019236	256	362	0.707182	3552,4	chr6,	M90686	3551,3	80	chr6,	1	80	32	111	NM_001004349	3559,0	215	chr6,	1	165	186	361
BC019236	354	362	0.977901	3552,4	chr6,	BC020891	3554,1	219	chr6,	1	111	1	111	D85762	4091,2	245	chr6,	1	244	119	361
BC019236	354	362	0.977901	3552,4	chr6,	BC051362	3550,2	189	chr6,	79	189	1	111	D85762	4091,2	245	chr6,	1	244	119	361
BC019236	287	362	0.792818	3552,4	chr6,	BC089454	3554,1	219	chr6,	1	111	1	111	NM_001004349	3559,0	215	chr6,	1	165	186	361
BC019236	287	362	0.792818	3552,4	chr6,	BC020891	3554,1	219	chr6,	1	111	1	111	NM_001004349	3559,0	215	chr6,	1	165	186	361
BC019236	287	362	0.792818	3552,4	chr6,	BC051362	3550,2	189	chr6,	79	189	1	111	NM_001004349	3559,0	215	chr6,	1	165	186	361
CR622028	256	365	0.70137	3552,4	chr6,	M90686	3551,3	80	chr6,	1	80	35	114	NM_001004349	3559,0	215	chr6,	1	165	189	364
CR622028	256	365	0.70137	3552,4	chr6,	M90684	3551,3	80	chr6,	1	80	35	114	NM_001004349	3559,0	215	chr6,	1	165	189	364
CR622028	354	365	0.969863	3552,4	chr6,	BC020891	3554,1	219	chr6,	1	111	4	114	D85762	4091,2	245	chr6,	1	244	122	364
CR622028	355	365	0.972603	3552,4	chr6,	BC051362	3550,2	189	chr6,	78	189	3	114	D85762	4091,2	245	chr6,	1	244	122	364
CR622028	287	365	0.786301	3552,4	chr6,	BC089454	3554,1	219	chr6,	1	111	4	114	NM_001004349	3559,0	215	chr6,	1	165	189	364
CR622028	287	365	0.786301	3552,4	chr6,	BC020891	3554,1	219	chr6,	1	111	4	114	NM_001004349	3559,0	215	chr6,	1	165	189	364
CR622028	288	365	0.789041	3552,4	chr6,	BC051362	3550,2	189	chr6,	78	189	3	114	NM_001004349	3559,0	215	chr6,	1	165	189	364
NM_005516	239	358	0.667598	3562,0	chr6,	M90686	3551,3	80	chr6,	1	80	32	111	NM_001004349	3559,0	215	chr6,	1	159	186	344
NM_005516	239	358	0.667598	3562,0	chr6,	M90684	3551,3	80	chr6,	1	80	32	111	NM_001004349	3559,0	215	chr6,	1	159	186	344
NM_005516	347	358	0.969274	3562,0	chr6,	BC051362	3550,2	189	chr6,	79	189	1	111	D85762	4091,2	245	chr6,	1	237	119	354
NM_005516	270	358	0.75419	3562,0	chr6,	BC051362	3550,2	189	chr6,	79	189	1	111	NM_001004349	3559,0	215	chr6,	1	159	186	344
NM_002117	256	366	0.699454	4090,1	chr6,	M90686	3551,3	80	chr6,	1	79	35	113	NM_001004349	3559,0	215	chr6,	1	165	189	365
NM_002117	256	366	0.699454	4090,1	chr6,	M90684	3551,3	80	chr6,	1	79	35	113	NM_001004349	3559,0	215	chr6,	1	165	189	365
NM_002117	355	366	0.969945	4090,1	chr6,	BC020891	3554,1	219	chr6,	1	110	4	113	D85762	4091,2	245	chr6,	1	245	122	366
NM_002117	356	366	0.972678	4090,1	chr6,	BC051362	3550,2	189	chr6,	78	188	3	113	D85762	4091,2	245	chr6,	1	245	122	366
NM_002117	287	366	0.784153	4090,1	chr6,	BC089454	3554,1	219	chr6,	1	110	4	113	NM_001004349	3559,0	215	chr6,	1	165	189	365
NM_002117	287	366	0.784153	4090,1	chr6,	BC020891	3554,1	219	chr6,	1	110	4	113	NM_001004349	3559,0	215	chr6,	1	165	189	365
NM_002117	288	366	0.786885	4090,1	chr6,	BC051362	3550,2	189	chr6,	78	188	3	113	NM_001004349	3559,0	215	chr6,	1	165	189	365
CR598918	256	366	0.699454	4090,1	chr6,	M90686	3551,3	80	chr6,	1	79	35	113	NM_001004349	3559,0	215	chr6,	1	165	189	365
CR598918	256	366	0.699454	4090,1	chr6,	M90684	3551,3	80	chr6,	1	79	35	113	NM_001004349	3559,0	215	chr6,	1	165	189	365
CR598918	355	366	0.969945	4090,1	chr6,	BC020891	3554,1	219	chr6,	1	110	4	113	D85762	4091,2	245	chr6,	1	245	122	366
CR598918	356	366	0.972678	4090,1	chr6,	BC051362	3550,2	189	chr6,	78	188	3	113	D85762	4091,2	245	chr6,	1	245	122	366
CR598918	287	366	0.784153	4090,1	chr6,	BC089454	3554,1	219	chr6,	1	110	4	113	NM_001004349	3559,0	215	chr6,	1	165	189	365
CR598918	287	366	0.784153	4090,1	chr6,	BC020891	3554,1	219	chr6,	1	110	4	113	NM_001004349	3559,0	215	chr6,	1	165	189	365
CR598918	288	366	0.786885	4090,1	chr6,	BC051362	3550,2	189	chr6,	78	188	3	113	NM_001004349	3559,0	215	chr6,	1	165	189	365
CR608347	240	362	0.662983	4091,2	chr6,	M90686	3551,3	80	chr6,	1	80	35	114	NM_001004349	3559,0	215	chr6,	1	160	189	348
CR608347	240	362	0.662983	4091,2	chr6,	M90684	3551,3	80	chr6,	1	80	35	114	NM_001004349	3559,0	215	chr6,	1	160	189	348
CR608347	352	362	0.972376	4091,2	chr6,	BC020891	3554,1	219	chr6,	1	111	4	114	D85762	4091,2	245	chr6,	1	242	122	362
CR608347	353	362	0.975138	4091,2	chr6,	BC051362	3550,2	189	chr6,	78	189	3	114	D85762	4091,2	245	chr6,	1	242	122	362
CR608347	271	362	0.748619	4091,2	chr6,	BC089454	3554,1	219	chr6,	1	111	4	114	NM_001004349	3559,0	215	chr6,	1	160	189	348
CR608347	271	362	0.748619	4091,2	chr6,	BC020891	3554,1	219	chr6,	1	111	4	114	NM_001004349	3559,0	215	chr6,	1	160	189	348
CR608347	272	362	0.751381	4091,2	chr6,	BC051362	3550,2	189	chr6,	78	189	3	114	NM_001004349	3559,0	215	chr6,	1	160	189	348
NM_005514	240	362	0.662983	4091,2	chr6,	M90686	3551,3	80	chr6,	1	80	35	114	NM_001004349	3559,0	215	chr6,	1	160	189	348
NM_005514	240	362	0.662983	4091,2	chr6,	M90684	3551,3	80	chr6,	1	80	35	114	NM_001004349	3559,0	215	chr6,	1	160	189	348
NM_005514	352	362	0.972376	4091,2	chr6,	BC020891	3554,1	219	chr6,	1	111	4	114	D85762	4091,2	245	chr6,	1	242	122	362
NM_005514	353	362	0.975138	4091,2	chr6,	BC051362	3550,2	189	chr6,	78	189	3	114	D85762	4091,2	245	chr6,	1	242	122	362
NM_005514	271	362	0.748619	4091,2	chr6,	BC089454	3554,1	219	chr6,	1	111	4	114	NM_001004349	3559,0	215	chr6,	1	160	189	348
NM_005514	271	362	0.748619	4091,2	chr6,	BC020891	3554,1	219	chr6,	1	111	4	114	NM_001004349	3559,0	215	chr6,	1	160	189	348
NM_005514	272	362	0.751381	4091,2	chr6,	BC051362	3550,2	189	chr6,	78	189	3	114	NM_001004349	3559,0	215	chr6,	1	160	189	348
AK097143	212	372	0.569892	4419,0	chr6,	AF194537	3303,0	111	chr7,	60	111	1	52	AK095784	5237,0	214	chr5,	2	161	198	357
AK097143	233	372	0.626344	4419,0	chr6,	AF194537	3303,0	111	chr7,	60	111	1	52	NM_001012976	8490,0	644	chr22_random,	3	183	177	357
AK097143	236	372	0.634409	4419,0	chr6,	AF194537	3303,0	111	chr7,	60	111	1	52	AK091740	15651,2	473	chr15,	2	184	174	357
AK097143	268	372	0.72043	4419,0	chr6,	AF194537	3303,0	111	chr7,	60	111	1	52	NM_001013689	516,1	238	chrX,	1	216	142	357
AK097143	225	372	0.604839	4419,0	chr6,	AF194537	3303,0	111	chr7,	60	111	1	52	AK127459	516,1	195	chrX,chrX,chrX,	1	173	185	357
AK097143	225	372	0.604839	4419,0	chr6,	AF194537	3303,0	111	chr7,	60	111	1	52	BC036758	5780,0	328	chr4,	1	173	185	357
AK097143	238	372	0.639785	4419,0	chr6,	AF194537	3303,0	111	chr7,	60	111	1	52	AK126793	6939,0	188	chr3,	3	188	164	349
AK097143	234	372	0.629032	4419,0	chr6,	AF194537	3303,0	111	chr7,	60	111	1	52	AK127765	9610,0	184	chr20,	1	182	127	308
AK097143	242	372	0.650538	4419,0	chr6,	AF194537	3303,0	111	chr7,	60	111	1	52	AK094887	14471,0	272	chr17,	1	190	167	356
AK097143	225	372	0.604839	4419,0	chr6,	AF194537	3303,0	111	chr7,	60	111	1	52	AK130656	17284,0	181	chr12,	1	173	185	357
AK095784	195	214	0.911215	5237,0	chr5,	AK127765	9610,0	184	chr20,	72	182	2	112	AK124630	8314,0	174	chr2,	1	82	130	213
AK097214	104	138	0.753623	5293,0	chr5,	AK125034	10064,0	134	chr1,	59	110	8	59	AK129691	2702,0	140	chr7,	71	122	60	111
AK097214	108	138	0.782609	5293,0	chr5,	AK125034	10064,0	134	chr1,	59	110	8	59	AK021848	3778,0	123	chr6,	67	119	60	115
NM_006267	310	3224	0.0961538	7500,1	chr2,	BX537861	7493,0	156	chr2,	2	155	59	212	CR749330	7434,0	1013	chr2,chr2,chr2,chr2,	1	150	745	900
NM_032260	279	904	0.308628	7503,1	chr2,chr2,chr2,	BX537861	7493,0	156	chr2,	2	155	59	212	CR749330	7434,0	1013	chr2,chr2,chr2,chr2,	1	119	745	869
NM_181461	263	403	0.652605	8420,6	chr2,	NM_013942	8420,6	206	chr2,	1	198	1	198	NM_003924	5821,0	314	chr4,	95	159	216	280
NM_181461	260	403	0.645161	8420,6	chr2,	NM_000438	8420,6	215	chr2,	1	195	1	195	NM_003924	5821,0	314	chr4,	95	159	216	280
NM_181461	193	403	0.478908	8420,6	chr2,	NM_006194	16253,0	341	chr14,	6	132	36	163	NM_003924	5821,0	314	chr4,	95	159	216	280
NM_181459	263	407	0.646192	8420,6	chr2,	NM_013942	8420,6	206	chr2,	1	198	1	198	NM_003924	5821,0	314	chr4,	95	159	216	280
NM_181459	260	407	0.638821	8420,6	chr2,	NM_000438	8420,6	215	chr2,	1	195	1	195	NM_003924	5821,0	314	chr4,	95	159	216	280
NM_181459	193	407	0.474201	8420,6	chr2,	NM_006194	16253,0	341	chr14,	6	132	36	163	NM_003924	5821,0	314	chr4,	95	159	216	280
NM_181460	263	407	0.646192	8420,6	chr2,	NM_013942	8420,6	206	chr2,	1	198	1	198	NM_003924	5821,0	314	chr4,	95	159	216	280
NM_181460	260	407	0.638821	8420,6	chr2,	NM_000438	8420,6	215	chr2,	1	195	1	195	NM_003924	5821,0	314	chr4,	95	159	216	280
NM_181460	193	407	0.474201	8420,6	chr2,	NM_006194	16253,0	341	chr14,	6	132	36	163	NM_003924	5821,0	314	chr4,	95	159	216	280
NM_181458	263	403	0.652605	8420,6	chr2,	NM_013942	8420,6	206	chr2,	1	198	1	198	NM_003924	5821,0	314	chr4,	95	159	216	280
NM_181458	260	403	0.645161	8420,6	chr2,	NM_000438	8420,6	215	chr2,	1	195	1	195	NM_003924	5821,0	314	chr4,	95	159	216	280
NM_181458	193	403	0.478908	8420,6	chr2,	NM_006194	16253,0	341	chr14,	6	132	36	163	NM_003924	5821,0	314	chr4,	95	159	216	280
NM_181457	263	479	0.549061	8420,6	chr2,	NM_013942	8420,6	206	chr2,	1	198	1	198	NM_003924	5821,0	314	chr4,	95	159	216	280
NM_181457	260	479	0.542797	8420,6	chr2,	NM_000438	8420,6	215	chr2,	1	195	1	195	NM_003924	5821,0	314	chr4,	95	159	216	280
NM_181457	193	479	0.402923	8420,6	chr2,	NM_006194	16253,0	341	chr14,	6	132	36	163	NM_003924	5821,0	314	chr4,	95	159	216	280
NM_001012976	345	644	0.535714	8490,0	chr22_random,	AK097143	4419,0	372	chr6,	177	357	3	183	NM_207471	9006,0	164	chr21,	1	164	393	556
NM_001012976	428	644	0.664596	8490,0	chr22_random,	AK097143	4419,0	372	chr6,	177	357	3	183	AK125948	9272,1	254	chr20,	1	247	388	634
NM_001012976	377	644	0.585404	8490,0	chr22_random,	AK095784	5237,0	214	chr5,	2	214	24	236	NM_207471	9006,0	164	chr21,	1	164	393	556
NM_001012976	460	644	0.714286	8490,0	chr22_random,	AK095784	5237,0	214	chr5,	2	214	24	236	AK125948	9272,1	254	chr20,	1	247	388	634
NM_001012976	358	644	0.555901	8490,0	chr22_random,	NM_001013689	516,1	238	chrX,	36	229	3	196	NM_207471	9006,0	164	chr21,	1	164	393	556
NM_001012976	350	644	0.543478	8490,0	chr22_random,	AK127459	516,1	195	chrX,chrX,chrX,	1	186	11	196	NM_207471	9006,0	164	chr21,	1	164	393	556
NM_001012976	491	644	0.762422	8490,0	chr22_random,	BC036758	5780,0	328	chr4,	1	327	11	337	NM_207471	9006,0	164	chr21,	1	164	393	556
NM_001012976	337	644	0.523292	8490,0	chr22_random,	AK126793	6939,0	188	chr3,	16	188	3	175	NM_207471	9006,0	164	chr21,	1	164	393	556
NM_001012976	427	644	0.663043	8490,0	chr22_random,	AK094887	14471,0	272	chr17,	11	272	3	265	NM_207471	9006,0	164	chr21,	1	164	393	556
NM_001012976	345	644	0.535714	8490,0	chr22_random,	AK130656	17284,0	181	chr12,	1	181	11	191	NM_207471	9006,0	164	chr21,	1	164	393	556
NM_001012976	441	644	0.684783	8490,0	chr22_random,	NM_001013689	516,1	238	chrX,	36	229	3	196	AK125948	9272,1	254	chr20,	1	247	388	634
NM_001012976	433	644	0.67236	8490,0	chr22_random,	AK127459	516,1	195	chrX,chrX,chrX,	1	186	11	196	AK125948	9272,1	254	chr20,	1	247	388	634
NM_001012976	574	644	0.891304	8490,0	chr22_random,	BC036758	5780,0	328	chr4,	1	327	11	337	AK125948	9272,1	254	chr20,	1	247	388	634
NM_001012976	420	644	0.652174	8490,0	chr22_random,	AK126793	6939,0	188	chr3,	16	188	3	175	AK125948	9272,1	254	chr20,	1	247	388	634
NM_001012976	510	644	0.791925	8490,0	chr22_random,	AK094887	14471,0	272	chr17,	11	272	3	265	AK125948	9272,1	254	chr20,	1	247	388	634
NM_001012976	428	644	0.664596	8490,0	chr22_random,	AK130656	17284,0	181	chr12,	1	181	11	191	AK125948	9272,1	254	chr20,	1	247	388	634
NM_207471	129	164	0.786585	9006,0	chr21,	AK091740	15651,2	473	chr15,	394	467	1	74	AK129962	7587,0	120	chr2,	1	55	110	164
NM_207471	155	164	0.945122	9006,0	chr21,	AK091740	15651,2	473	chr15,	394	467	1	74	AK126238	9831,0	213	chr1,chr1_random,	16	96	84	164
NM_207471	125	164	0.762195	9006,0	chr21,	AF258574	15257,0	122	chr16,	29	98	1	70	AK129962	7587,0	120	chr2,	1	55	110	164
NM_207471	151	164	0.920732	9006,0	chr21,	AF258574	15257,0	122	chr16,	29	98	1	70	AK126238	9831,0	213	chr1,chr1_random,	16	96	84	164
NM_207471	125	164	0.762195	9006,0	chr21,	AK097920	15587,0	126	chr15,	53	122	1	70	AK129962	7587,0	120	chr2,	1	55	110	164
NM_207471	151	164	0.920732	9006,0	chr21,	AK097920	15587,0	126	chr15,	53	122	1	70	AK126238	9831,0	213	chr1,chr1_random,	16	96	84	164
AK074757	233	275	0.847273	12177,2	chr19,	BC068066	12181,1	87	chr19,chr19,	1	75	1	74	BC065572	12177,2	402	chr19,chr19,	1	159	98	256
AK074757	234	275	0.850909	12177,2	chr19,	BC056243	12190,1	91	chr19,	10	84	1	75	BC065572	12177,2	402	chr19,chr19,	1	159	98	256
AK074757	235	275	0.854545	12177,2	chr19,	NM_145297	12857,2	92	chr19,	1	76	1	76	BC065572	12177,2	402	chr19,chr19,	1	159	98	256
AK074757	233	275	0.847273	12177,2	chr19,	BC034499	12185,0	137	chr19,	33	106	2	75	BC065572	12177,2	402	chr19,chr19,	1	159	98	256
AK074757	127	275	0.461818	12177,2	chr19,	BC068066	12181,1	87	chr19,chr19,	1	75	1	74	NM_001009883	12180,0	55	chr19,	2	54	185	237
AK074757	130	275	0.472727	12177,2	chr19,	BC068066	12181,1	87	chr19,chr19,	1	75	1	74	NM_021269	12859,0	56	chr19,	1	56	200	255
AK074757	128	275	0.465455	12177,2	chr19,	BC056243	12190,1	91	chr19,	10	84	1	75	NM_001009883	12180,0	55	chr19,	2	54	185	237
AK074757	131	275	0.476364	12177,2	chr19,	BC056243	12190,1	91	chr19,	10	84	1	75	NM_021269	12859,0	56	chr19,	1	56	200	255
AK074757	129	275	0.469091	12177,2	chr19,	NM_145297	12857,2	92	chr19,	1	76	1	76	NM_001009883	12180,0	55	chr19,	2	54	185	237
AK074757	132	275	0.48	12177,2	chr19,	NM_145297	12857,2	92	chr19,	1	76	1	76	NM_021269	12859,0	56	chr19,	1	56	200	255
AK074757	127	275	0.461818	12177,2	chr19,	BC034499	12185,0	137	chr19,	33	106	2	75	NM_001009883	12180,0	55	chr19,	2	54	185	237
AK074757	130	275	0.472727	12177,2	chr19,	BC034499	12185,0	137	chr19,	33	106	2	75	NM_021269	12859,0	56	chr19,	1	56	200	255
BC014148	233	275	0.847273	12177,2	chr19,	BC068066	12181,1	87	chr19,chr19,	1	75	1	74	BC065572	12177,2	402	chr19,chr19,	1	159	98	256
BC014148	234	275	0.850909	12177,2	chr19,	BC056243	12190,1	91	chr19,	10	84	1	75	BC065572	12177,2	402	chr19,chr19,	1	159	98	256
BC014148	235	275	0.854545	12177,2	chr19,	NM_145297	12857,2	92	chr19,	1	76	1	76	BC065572	12177,2	402	chr19,chr19,	1	159	98	256
BC014148	233	275	0.847273	12177,2	chr19,	BC034499	12185,0	137	chr19,	33	106	2	75	BC065572	12177,2	402	chr19,chr19,	1	159	98	256
BC014148	127	275	0.461818	12177,2	chr19,	BC068066	12181,1	87	chr19,chr19,	1	75	1	74	NM_001009883	12180,0	55	chr19,	2	54	185	237
BC014148	130	275	0.472727	12177,2	chr19,	BC068066	12181,1	87	chr19,chr19,	1	75	1	74	NM_021269	12859,0	56	chr19,	1	56	200	255
BC014148	128	275	0.465455	12177,2	chr19,	BC056243	12190,1	91	chr19,	10	84	1	75	NM_001009883	12180,0	55	chr19,	2	54	185	237
BC014148	131	275	0.476364	12177,2	chr19,	BC056243	12190,1	91	chr19,	10	84	1	75	NM_021269	12859,0	56	chr19,	1	56	200	255
BC014148	129	275	0.469091	12177,2	chr19,	NM_145297	12857,2	92	chr19,	1	76	1	76	NM_001009883	12180,0	55	chr19,	2	54	185	237
BC014148	132	275	0.48	12177,2	chr19,	NM_145297	12857,2	92	chr19,	1	76	1	76	NM_021269	12859,0	56	chr19,	1	56	200	255
BC014148	127	275	0.461818	12177,2	chr19,	BC034499	12185,0	137	chr19,	33	106	2	75	NM_001009883	12180,0	55	chr19,	2	54	185	237
BC014148	130	275	0.472727	12177,2	chr19,	BC034499	12185,0	137	chr19,	33	106	2	75	NM_021269	12859,0	56	chr19,	1	56	200	255
NM_031218	123	616	0.199675	12178,1	chr19,	BC068066	12181,1	87	chr19,chr19,	6	76	2	71	NM_001009883	12180,0	55	chr19,	2	54	462	514
NM_031218	147	616	0.238636	12178,1	chr19,	BC068066	12181,1	87	chr19,chr19,	6	76	2	71	AK126842	12856,0	177	chr19,	99	175	400	476
NM_031218	126	616	0.204545	12178,1	chr19,	BC068066	12181,1	87	chr19,chr19,	6	76	2	71	NM_021269	12859,0	56	chr19,	1	56	533	588
NM_031218	122	616	0.198052	12178,1	chr19,	BC056243	12190,1	91	chr19,	15	83	2	70	NM_001009883	12180,0	55	chr19,	2	54	462	514
NM_031218	146	616	0.237013	12178,1	chr19,	BC056243	12190,1	91	chr19,	15	83	2	70	AK126842	12856,0	177	chr19,	99	175	400	476
NM_031218	125	616	0.202922	12178,1	chr19,	BC056243	12190,1	91	chr19,	15	83	2	70	NM_021269	12859,0	56	chr19,	1	56	533	588
NM_031218	125	616	0.202922	12178,1	chr19,	NM_145297	12857,2	92	chr19,	5	76	1	72	NM_001009883	12180,0	55	chr19,	2	54	462	514
NM_031218	149	616	0.241883	12178,1	chr19,	NM_145297	12857,2	92	chr19,	5	76	1	72	AK126842	12856,0	177	chr19,	99	175	400	476
NM_031218	128	616	0.207792	12178,1	chr19,	NM_145297	12857,2	92	chr19,	5	76	1	72	NM_021269	12859,0	56	chr19,	1	56	533	588
NM_031218	122	616	0.198052	12178,1	chr19,	BC034499	12185,0	137	chr19,	37	105	2	70	NM_001009883	12180,0	55	chr19,	2	54	462	514
NM_031218	146	616	0.237013	12178,1	chr19,	BC034499	12185,0	137	chr19,	37	105	2	70	AK126842	12856,0	177	chr19,	99	175	400	476
NM_031218	125	616	0.202922	12178,1	chr19,	BC034499	12185,0	137	chr19,	37	105	2	70	NM_021269	12859,0	56	chr19,	1	56	533	588
AK096342	123	616	0.199675	12178,1	chr19,	BC068066	12181,1	87	chr19,chr19,	6	76	2	71	NM_001009883	12180,0	55	chr19,	2	54	462	514
AK096342	147	616	0.238636	12178,1	chr19,	BC068066	12181,1	87	chr19,chr19,	6	76	2	71	AK126842	12856,0	177	chr19,	99	175	400	476
AK096342	126	616	0.204545	12178,1	chr19,	BC068066	12181,1	87	chr19,chr19,	6	76	2	71	NM_021269	12859,0	56	chr19,	1	56	533	588
AK096342	122	616	0.198052	12178,1	chr19,	BC056243	12190,1	91	chr19,	15	83	2	70	NM_001009883	12180,0	55	chr19,	2	54	462	514
AK096342	146	616	0.237013	12178,1	chr19,	BC056243	12190,1	91	chr19,	15	83	2	70	AK126842	12856,0	177	chr19,	99	175	400	476
AK096342	125	616	0.202922	12178,1	chr19,	BC056243	12190,1	91	chr19,	15	83	2	70	NM_021269	12859,0	56	chr19,	1	56	533	588
AK096342	125	616	0.202922	12178,1	chr19,	NM_145297	12857,2	92	chr19,	5	76	1	72	NM_001009883	12180,0	55	chr19,	2	54	462	514
AK096342	149	616	0.241883	12178,1	chr19,	NM_145297	12857,2	92	chr19,	5	76	1	72	AK126842	12856,0	177	chr19,	99	175	400	476
AK096342	128	616	0.207792	12178,1	chr19,	NM_145297	12857,2	92	chr19,	5	76	1	72	NM_021269	12859,0	56	chr19,	1	56	533	588
AK096342	122	616	0.198052	12178,1	chr19,	BC034499	12185,0	137	chr19,	37	105	2	70	NM_001009883	12180,0	55	chr19,	2	54	462	514
AK096342	146	616	0.237013	12178,1	chr19,	BC034499	12185,0	137	chr19,	37	105	2	70	AK126842	12856,0	177	chr19,	99	175	400	476
AK096342	125	616	0.202922	12178,1	chr19,	BC034499	12185,0	137	chr19,	37	105	2	70	NM_021269	12859,0	56	chr19,	1	56	533	588
NM_003429	310	595	0.521008	12181,1	chr19,	AK131240	3114,2	123	chr7,	10	83	1	75	NM_006524	2619,0	239	chr7,	4	238	89	323
NM_003429	130	595	0.218487	12181,1	chr19,	BC068066	12181,1	87	chr19,chr19,	1	76	1	76	NM_001009883	12180,0	55	chr19,	2	55	271	324
NM_003429	311	595	0.522689	12181,1	chr19,	BC068066	12181,1	87	chr19,chr19,	1	76	1	76	NM_006524	2619,0	239	chr7,	4	238	89	323
NM_003429	129	595	0.216807	12181,1	chr19,	BC056243	12190,1	91	chr19,	10	84	1	75	NM_001009883	12180,0	55	chr19,	2	55	271	324
NM_003429	310	595	0.521008	12181,1	chr19,	BC056243	12190,1	91	chr19,	10	84	1	75	NM_006524	2619,0	239	chr7,	4	238	89	323
NM_003429	131	595	0.220168	12181,1	chr19,	NM_145297	12857,2	92	chr19,	1	76	1	77	NM_001009883	12180,0	55	chr19,	2	55	271	324
NM_003429	312	595	0.52437	12181,1	chr19,	NM_145297	12857,2	92	chr19,	1	76	1	77	NM_006524	2619,0	239	chr7,	4	238	89	323
NM_003429	128	595	0.215126	12181,1	chr19,	BC034499	12185,0	137	chr19,	33	106	2	75	NM_001009883	12180,0	55	chr19,	2	55	271	324
NM_003429	309	595	0.519328	12181,1	chr19,	BC034499	12185,0	137	chr19,	33	106	2	75	NM_006524	2619,0	239	chr7,	4	238	89	323
NM_025189	135	570	0.236842	12182,0	chr19,	BC068066	12181,1	87	chr19,chr19,	2	80	33	111	NM_021269	12859,0	56	chr19,	1	56	317	372
NM_025189	146	570	0.25614	12182,0	chr19,	BC056243	12190,1	91	chr19,	2	84	18	107	NM_021269	12859,0	56	chr19,	1	56	317	372
NM_025189	134	570	0.235088	12182,0	chr19,	NM_145297	12857,2	92	chr19,	2	78	33	110	NM_021269	12859,0	56	chr19,	1	56	317	372
NM_025189	163	570	0.285965	12182,0	chr19,	BC034499	12185,0	137	chr19,	1	106	1	107	NM_021269	12859,0	56	chr19,	1	56	317	372
NM_133473	125	576	0.217014	12184,0	chr19,	BC068066	12181,1	87	chr19,chr19,	4	75	35	106	NM_001009883	12180,0	55	chr19,	2	54	273	325
NM_133473	128	576	0.222222	12184,0	chr19,	BC068066	12181,1	87	chr19,chr19,	4	75	35	106	NM_021269	12859,0	56	chr19,	1	56	288	343
NM_133473	144	576	0.25	12184,0	chr19,	BC056243	12190,1	91	chr19,	2	86	18	108	NM_001009883	12180,0	55	chr19,	2	54	273	325
NM_133473	147	576	0.255208	12184,0	chr19,	BC056243	12190,1	91	chr19,	2	86	18	108	NM_021269	12859,0	56	chr19,	1	56	288	343
NM_133473	159	576	0.276042	12184,0	chr19,	BC034499	12185,0	137	chr19,	1	106	1	106	NM_001009883	12180,0	55	chr19,	2	54	273	325
NM_133473	162	576	0.28125	12184,0	chr19,	BC034499	12185,0	137	chr19,	1	106	1	106	NM_021269	12859,0	56	chr19,	1	56	288	343
NM_033468	127	535	0.237383	12187,1	chr19,	BC068066	12181,1	87	chr19,chr19,	1	75	1	74	NM_001009883	12180,0	55	chr19,	2	54	416	468
NM_033468	130	535	0.242991	12187,1	chr19,	BC068066	12181,1	87	chr19,chr19,	1	75	1	74	NM_021269	12859,0	56	chr19,	1	56	431	486
NM_033468	128	535	0.239252	12187,1	chr19,	BC056243	12190,1	91	chr19,	10	84	1	75	NM_001009883	12180,0	55	chr19,	2	54	416	468
NM_033468	131	535	0.24486	12187,1	chr19,	BC056243	12190,1	91	chr19,	10	84	1	75	NM_021269	12859,0	56	chr19,	1	56	431	486
NM_033468	127	535	0.237383	12187,1	chr19,	BC034499	12185,0	137	chr19,	33	106	2	75	NM_001009883	12180,0	55	chr19,	2	54	416	468
NM_033468	130	535	0.242991	12187,1	chr19,	BC034499	12185,0	137	chr19,	33	106	2	75	NM_021269	12859,0	56	chr19,	1	56	431	486
AK131472	128	503	0.254473	12188,0	chr19,	BC068066	12181,1	87	chr19,chr19,	1	75	1	74	NM_001009883	12180,0	55	chr19,	1	54	408	461
AK131472	130	503	0.258449	12188,0	chr19,	BC068066	12181,1	87	chr19,chr19,	1	75	1	74	NM_021269	12859,0	56	chr19,	1	56	396	451
AK131472	129	503	0.256461	12188,0	chr19,	BC056243	12190,1	91	chr19,	10	84	1	75	NM_001009883	12180,0	55	chr19,	1	54	408	461
AK131472	131	503	0.260437	12188,0	chr19,	BC056243	12190,1	91	chr19,	10	84	1	75	NM_021269	12859,0	56	chr19,	1	56	396	451
AK131472	130	503	0.258449	12188,0	chr19,	NM_145297	12857,2	92	chr19,	1	76	1	76	NM_001009883	12180,0	55	chr19,	1	54	408	461
AK131472	132	503	0.262425	12188,0	chr19,	NM_145297	12857,2	92	chr19,	1	76	1	76	NM_021269	12859,0	56	chr19,	1	56	396	451
AK131472	128	503	0.254473	12188,0	chr19,	BC034499	12185,0	137	chr19,	33	106	2	75	NM_001009883	12180,0	55	chr19,	1	54	408	461
AK131472	130	503	0.258449	12188,0	chr19,	BC034499	12185,0	137	chr19,	33	106	2	75	NM_021269	12859,0	56	chr19,	1	56	396	451
NM_203282	131	353	0.371105	12190,1	chr19,	BC068066	12181,1	87	chr19,chr19,	1	75	10	84	NM_021269	12859,0	56	chr19,	1	56	266	321
NM_203282	142	353	0.402266	12190,1	chr19,	BC056243	12190,1	91	chr19,	1	86	1	86	NM_021269	12859,0	56	chr19,	1	56	266	321
NM_203282	130	353	0.368272	12190,1	chr19,	NM_145297	12857,2	92	chr19,	1	74	10	83	NM_021269	12859,0	56	chr19,	1	56	266	321
NM_203282	139	353	0.393768	12190,1	chr19,	BC034499	12185,0	137	chr19,	18	106	2	84	NM_021269	12859,0	56	chr19,	1	56	266	321
NM_018260	258	465	0.554839	12475,0	chr19,	CR749224	13152,2	233	chr19,	17	221	1	205	NM_001009883	12180,0	55	chr19,	2	54	283	335
NM_018260	205	465	0.44086	12475,0	chr19,	BC046449	13152,2	164	chr19,	1	152	54	205	NM_001009883	12180,0	55	chr19,	2	54	283	335
NM_018260	332	465	0.713978	12475,0	chr19,	CR749224	13152,2	233	chr19,	17	221	1	205	NM_024924	13153,0	129	chr19,	2	129	211	337
NM_018260	279	465	0.6	12475,0	chr19,	BC046449	13152,2	164	chr19,	1	152	54	205	NM_024924	13153,0	129	chr19,	2	129	211	337
AL136548	132	444	0.297297	12854,0	chr19,	BC068066	12181,1	87	chr19,chr19,	1	80	1	79	NM_001009883	12180,0	55	chr19,	2	54	298	350
AL136548	158	444	0.355856	12854,0	chr19,	BC068066	12181,1	87	chr19,chr19,	1	80	1	79	AK126842	12856,0	177	chr19,	99	177	348	426
AL136548	135	444	0.304054	12854,0	chr19,	BC068066	12181,1	87	chr19,chr19,	1	80	1	79	NM_021269	12859,0	56	chr19,	1	56	201	256
AL136548	128	444	0.288288	12854,0	chr19,	BC056243	12190,1	91	chr19,	10	84	1	75	NM_001009883	12180,0	55	chr19,	2	54	298	350
AL136548	154	444	0.346847	12854,0	chr19,	BC056243	12190,1	91	chr19,	10	84	1	75	AK126842	12856,0	177	chr19,	99	177	348	426
AL136548	131	444	0.295045	12854,0	chr19,	BC056243	12190,1	91	chr19,	10	84	1	75	NM_021269	12859,0	56	chr19,	1	56	201	256
AL136548	131	444	0.295045	12854,0	chr19,	NM_145297	12857,2	92	chr19,	1	78	1	78	NM_001009883	12180,0	55	chr19,	2	54	298	350
AL136548	157	444	0.353604	12854,0	chr19,	NM_145297	12857,2	92	chr19,	1	78	1	78	AK126842	12856,0	177	chr19,	99	177	348	426
AL136548	134	444	0.301802	12854,0	chr19,	NM_145297	12857,2	92	chr19,	1	78	1	78	NM_021269	12859,0	56	chr19,	1	56	201	256
AL136548	127	444	0.286036	12854,0	chr19,	BC034499	12185,0	137	chr19,	33	106	2	75	NM_001009883	12180,0	55	chr19,	2	54	298	350
AL136548	153	444	0.344595	12854,0	chr19,	BC034499	12185,0	137	chr19,	33	106	2	75	AK126842	12856,0	177	chr19,	99	177	348	426
AL136548	130	444	0.292793	12854,0	chr19,	BC034499	12185,0	137	chr19,	33	106	2	75	NM_021269	12859,0	56	chr19,	1	56	201	256
AK131567	410	528	0.776515	12857,2	chr19,	AK131240	3114,2	123	chr7,	10	83	1	74	NM_138286	12867,0	576	chr19,	207	542	167	502
AK131567	128	528	0.242424	12857,2	chr19,	BC068066	12181,1	87	chr19,chr19,	1	76	1	75	NM_001009883	12180,0	55	chr19,	2	54	382	434
AK131567	131	528	0.248106	12857,2	chr19,	BC068066	12181,1	87	chr19,chr19,	1	76	1	75	NM_021269	12859,0	56	chr19,	1	56	341	396
AK131567	411	528	0.778409	12857,2	chr19,	BC068066	12181,1	87	chr19,chr19,	1	76	1	75	NM_138286	12867,0	576	chr19,	207	542	167	502
AK131567	127	528	0.24053	12857,2	chr19,	BC056243	12190,1	91	chr19,	10	83	1	74	NM_001009883	12180,0	55	chr19,	2	54	382	434
AK131567	130	528	0.246212	12857,2	chr19,	BC056243	12190,1	91	chr19,	10	83	1	74	NM_021269	12859,0	56	chr19,	1	56	341	396
AK131567	410	528	0.776515	12857,2	chr19,	BC056243	12190,1	91	chr19,	10	83	1	74	NM_138286	12867,0	576	chr19,	207	542	167	502
AK131567	129	528	0.244318	12857,2	chr19,	NM_145297	12857,2	92	chr19,	1	76	1	76	NM_001009883	12180,0	55	chr19,	2	54	382	434
AK131567	132	528	0.25	12857,2	chr19,	NM_145297	12857,2	92	chr19,	1	76	1	76	NM_021269	12859,0	56	chr19,	1	56	341	396
AK131567	412	528	0.780303	12857,2	chr19,	NM_145297	12857,2	92	chr19,	1	76	1	76	NM_138286	12867,0	576	chr19,	207	542	167	502
AK131567	126	528	0.238636	12857,2	chr19,	BC034499	12185,0	137	chr19,	33	105	2	74	NM_001009883	12180,0	55	chr19,	2	54	382	434
AK131567	129	528	0.244318	12857,2	chr19,	BC034499	12185,0	137	chr19,	33	105	2	74	NM_021269	12859,0	56	chr19,	1	56	341	396
AK131567	409	528	0.774621	12857,2	chr19,	BC034499	12185,0	137	chr19,	33	105	2	74	NM_138286	12867,0	576	chr19,	207	542	167	502
CR749233	486	540	0.9	12857,2	chr19,	BC068066	12181,1	87	chr19,chr19,	1	76	1	75	BC065572	12177,2	402	chr19,chr19,	1	383	99	509
CR749233	485	540	0.898148	12857,2	chr19,	BC056243	12190,1	91	chr19,	10	83	1	74	BC065572	12177,2	402	chr19,chr19,	1	383	99	509
CR749233	487	540	0.901852	12857,2	chr19,	NM_145297	12857,2	92	chr19,	1	76	1	76	BC065572	12177,2	402	chr19,chr19,	1	383	99	509
CR749233	484	540	0.896296	12857,2	chr19,	BC034499	12185,0	137	chr19,	33	105	2	74	BC065572	12177,2	402	chr19,chr19,	1	383	99	509
CR749233	128	540	0.237037	12857,2	chr19,	BC068066	12181,1	87	chr19,chr19,	1	76	1	75	NM_001009883	12180,0	55	chr19,	2	54	382	434
CR749233	131	540	0.242593	12857,2	chr19,	BC068066	12181,1	87	chr19,chr19,	1	76	1	75	NM_021269	12859,0	56	chr19,	1	56	341	396
CR749233	127	540	0.235185	12857,2	chr19,	BC056243	12190,1	91	chr19,	10	83	1	74	NM_001009883	12180,0	55	chr19,	2	54	382	434
CR749233	130	540	0.240741	12857,2	chr19,	BC056243	12190,1	91	chr19,	10	83	1	74	NM_021269	12859,0	56	chr19,	1	56	341	396
CR749233	129	540	0.238889	12857,2	chr19,	NM_145297	12857,2	92	chr19,	1	76	1	76	NM_001009883	12180,0	55	chr19,	2	54	382	434
CR749233	132	540	0.244444	12857,2	chr19,	NM_145297	12857,2	92	chr19,	1	76	1	76	NM_021269	12859,0	56	chr19,	1	56	341	396
CR749233	126	540	0.233333	12857,2	chr19,	BC034499	12185,0	137	chr19,	33	105	2	74	NM_001009883	12180,0	55	chr19,	2	54	382	434
CR749233	129	540	0.238889	12857,2	chr19,	BC034499	12185,0	137	chr19,	33	105	2	74	NM_021269	12859,0	56	chr19,	1	56	341	396
NM_173531	127	542	0.234317	12860,0	chr19,	BC068066	12181,1	87	chr19,chr19,	2	75	33	106	NM_001009883	12180,0	55	chr19,	2	54	274	326
NM_173531	130	542	0.239852	12860,0	chr19,	BC068066	12181,1	87	chr19,chr19,	2	75	33	106	NM_021269	12859,0	56	chr19,	1	56	317	372
NM_173531	143	542	0.263838	12860,0	chr19,	BC056243	12190,1	91	chr19,	2	84	18	107	NM_001009883	12180,0	55	chr19,	2	54	274	326
NM_173531	146	542	0.269373	12860,0	chr19,	BC056243	12190,1	91	chr19,	2	84	18	107	NM_021269	12859,0	56	chr19,	1	56	317	372
NM_173531	129	542	0.238007	12860,0	chr19,	NM_145297	12857,2	92	chr19,	2	76	33	108	NM_001009883	12180,0	55	chr19,	2	54	274	326
NM_173531	132	542	0.243542	12860,0	chr19,	NM_145297	12857,2	92	chr19,	2	76	33	108	NM_021269	12859,0	56	chr19,	1	56	317	372
NM_173531	160	542	0.295203	12860,0	chr19,	BC034499	12185,0	137	chr19,	1	106	1	107	NM_001009883	12180,0	55	chr19,	2	54	274	326
NM_173531	163	542	0.300738	12860,0	chr19,	BC034499	12185,0	137	chr19,	1	106	1	107	NM_021269	12859,0	56	chr19,	1	56	317	372
BC006528	122	803	0.15193	12861,1	chr19,	BC068066	12181,1	87	chr19,chr19,	8	75	2	69	NM_001009883	12180,0	55	chr19,	2	55	629	682
BC006528	124	803	0.154421	12861,1	chr19,	BC068066	12181,1	87	chr19,chr19,	8	75	2	69	NM_021269	12859,0	56	chr19,	1	56	588	643
BC006528	123	803	0.153176	12861,1	chr19,	BC056243	12190,1	91	chr19,	17	84	2	70	NM_001009883	12180,0	55	chr19,	2	55	629	682
BC006528	125	803	0.155666	12861,1	chr19,	BC056243	12190,1	91	chr19,	17	84	2	70	NM_021269	12859,0	56	chr19,	1	56	588	643
BC006528	124	803	0.154421	12861,1	chr19,	NM_145297	12857,2	92	chr19,	8	76	2	71	NM_001009883	12180,0	55	chr19,	2	55	629	682
BC006528	126	803	0.156912	12861,1	chr19,	NM_145297	12857,2	92	chr19,	8	76	2	71	NM_021269	12859,0	56	chr19,	1	56	588	643
NM_003423	122	803	0.15193	12861,1	chr19,	BC068066	12181,1	87	chr19,chr19,	8	75	2	69	NM_001009883	12180,0	55	chr19,	2	55	629	682
NM_003423	124	803	0.154421	12861,1	chr19,	BC068066	12181,1	87	chr19,chr19,	8	75	2	69	NM_021269	12859,0	56	chr19,	1	56	588	643
NM_003423	123	803	0.153176	12861,1	chr19,	BC056243	12190,1	91	chr19,	17	84	2	70	NM_001009883	12180,0	55	chr19,	2	55	629	682
NM_003423	125	803	0.155666	12861,1	chr19,	BC056243	12190,1	91	chr19,	17	84	2	70	NM_021269	12859,0	56	chr19,	1	56	588	643
NM_003423	124	803	0.154421	12861,1	chr19,	NM_145297	12857,2	92	chr19,	8	76	2	71	NM_001009883	12180,0	55	chr19,	2	55	629	682
NM_003423	126	803	0.156912	12861,1	chr19,	NM_145297	12857,2	92	chr19,	8	76	2	71	NM_021269	12859,0	56	chr19,	1	56	588	643
NM_003423	123	803	0.153176	12861,1	chr19,	BC034499	12185,0	137	chr19,	39	106	2	70	NM_001009883	12180,0	55	chr19,	2	55	629	682
NM_003423	125	803	0.155666	12861,1	chr19,	BC034499	12185,0	137	chr19,	39	106	2	70	NM_021269	12859,0	56	chr19,	1	56	588	643
NM_003430	128	1191	0.107473	12865,0	chr19,	BC068066	12181,1	87	chr19,chr19,	1	76	10	84	NM_001009883	12180,0	55	chr19,	2	54	587	639
NM_003430	152	1191	0.127624	12865,0	chr19,	BC068066	12181,1	87	chr19,chr19,	1	76	10	84	AK126842	12856,0	177	chr19,	99	175	273	349
NM_003430	131	1191	0.109992	12865,0	chr19,	BC068066	12181,1	87	chr19,chr19,	1	76	10	84	NM_021269	12859,0	56	chr19,	1	56	938	993
NM_003430	139	1191	0.116709	12865,0	chr19,	BC056243	12190,1	91	chr19,	1	86	1	86	NM_001009883	12180,0	55	chr19,	2	54	587	639
NM_003430	163	1191	0.13686	12865,0	chr19,	BC056243	12190,1	91	chr19,	1	86	1	86	AK126842	12856,0	177	chr19,	99	175	273	349
NM_003430	142	1191	0.119228	12865,0	chr19,	BC056243	12190,1	91	chr19,	1	86	1	86	NM_021269	12859,0	56	chr19,	1	56	938	993
NM_003430	128	1191	0.107473	12865,0	chr19,	NM_145297	12857,2	92	chr19,	1	75	10	84	NM_001009883	12180,0	55	chr19,	2	54	587	639
NM_003430	152	1191	0.127624	12865,0	chr19,	NM_145297	12857,2	92	chr19,	1	75	10	84	AK126842	12856,0	177	chr19,	99	175	273	349
NM_003430	131	1191	0.109992	12865,0	chr19,	NM_145297	12857,2	92	chr19,	1	75	10	84	NM_021269	12859,0	56	chr19,	1	56	938	993
NM_003430	128	1191	0.107473	12865,0	chr19,	BC034499	12185,0	137	chr19,	31	105	9	83	NM_001009883	12180,0	55	chr19,	2	54	587	639
NM_003430	152	1191	0.127624	12865,0	chr19,	BC034499	12185,0	137	chr19,	31	105	9	83	AK126842	12856,0	177	chr19,	99	175	273	349
NM_003430	131	1191	0.109992	12865,0	chr19,	BC034499	12185,0	137	chr19,	31	105	9	83	NM_021269	12859,0	56	chr19,	1	56	938	993
AK093669	128	540	0.237037	12866,1	chr19,	BC068066	12181,1	87	chr19,chr19,	1	75	1	75	NM_001009883	12180,0	55	chr19,	2	54	241	293
AK093669	131	540	0.242593	12866,1	chr19,	BC068066	12181,1	87	chr19,chr19,	1	75	1	75	NM_021269	12859,0	56	chr19,	1	56	228	283
AK093669	128	540	0.237037	12866,1	chr19,	BC056243	12190,1	91	chr19,	10	84	1	75	NM_001009883	12180,0	55	chr19,	2	54	241	293
AK093669	131	540	0.242593	12866,1	chr19,	BC056243	12190,1	91	chr19,	10	84	1	75	NM_021269	12859,0	56	chr19,	1	56	228	283
AK093669	129	540	0.238889	12866,1	chr19,	NM_145297	12857,2	92	chr19,	1	76	1	76	NM_001009883	12180,0	55	chr19,	2	54	241	293
AK093669	132	540	0.244444	12866,1	chr19,	NM_145297	12857,2	92	chr19,	1	76	1	76	NM_021269	12859,0	56	chr19,	1	56	228	283
AK093669	127	540	0.235185	12866,1	chr19,	BC034499	12185,0	137	chr19,	33	106	2	75	NM_001009883	12180,0	55	chr19,	2	54	241	293
AK093669	130	540	0.240741	12866,1	chr19,	BC034499	12185,0	137	chr19,	33	106	2	75	NM_021269	12859,0	56	chr19,	1	56	228	283
NM_138330	128	568	0.225352	12866,1	chr19,	BC068066	12181,1	87	chr19,chr19,	1	75	1	75	NM_001009883	12180,0	55	chr19,	2	54	325	377
NM_138330	131	568	0.230634	12866,1	chr19,	BC068066	12181,1	87	chr19,chr19,	1	75	1	75	NM_021269	12859,0	56	chr19,	1	56	256	311
NM_138330	128	568	0.225352	12866,1	chr19,	BC056243	12190,1	91	chr19,	10	84	1	75	NM_001009883	12180,0	55	chr19,	2	54	325	377
NM_138330	131	568	0.230634	12866,1	chr19,	BC056243	12190,1	91	chr19,	10	84	1	75	NM_021269	12859,0	56	chr19,	1	56	256	311
NM_138330	129	568	0.227113	12866,1	chr19,	NM_145297	12857,2	92	chr19,	1	76	1	76	NM_001009883	12180,0	55	chr19,	2	54	325	377
NM_138330	132	568	0.232394	12866,1	chr19,	NM_145297	12857,2	92	chr19,	1	76	1	76	NM_021269	12859,0	56	chr19,	1	56	256	311
NM_138330	127	568	0.223592	12866,1	chr19,	BC034499	12185,0	137	chr19,	33	106	2	75	NM_001009883	12180,0	55	chr19,	2	54	325	377
NM_138330	130	568	0.228873	12866,1	chr19,	BC034499	12185,0	137	chr19,	33	106	2	75	NM_021269	12859,0	56	chr19,	1	56	256	311
NM_198457	205	722	0.283934	13148,0	chr19,	CR749224	13152,2	233	chr19,	70	221	1	152	NM_001009883	12180,0	55	chr19,	2	54	259	311
NM_198457	205	722	0.283934	13148,0	chr19,	BC046449	13152,2	164	chr19,	1	152	1	152	NM_001009883	12180,0	55	chr19,	2	54	259	311
NM_001008801	280	469	0.597015	13150,2	chr19,	CR749224	13152,2	233	chr19,	70	221	1	152	NM_024924	13153,0	129	chr19,	1	128	157	284
NM_001008801	280	469	0.597015	13150,2	chr19,	BC046449	13152,2	164	chr19,	1	152	1	152	NM_024924	13153,0	129	chr19,	1	128	157	284
NM_199132	280	469	0.597015	13150,2	chr19,	CR749224	13152,2	233	chr19,	70	221	1	152	NM_024924	13153,0	129	chr19,	1	128	157	284
NM_199132	280	469	0.597015	13150,2	chr19,	BC046449	13152,2	164	chr19,	1	152	1	152	NM_024924	13153,0	129	chr19,	1	128	157	284
NM_032584	142	839	0.169249	13156,1	chr19,	AK058073	12472,0	193	chr19,	1	88	1	88	NM_001009883	12180,0	55	chr19,	2	55	554	607
AK096623	142	839	0.169249	13156,1	chr19,	AK058073	12472,0	193	chr19,	1	88	1	88	NM_001009883	12180,0	55	chr19,	2	55	554	607
BX647719	464	1406	0.330014	13576,3	chr17,	BC058890	14549,0	346	chr17,	1	306	1	305	BC063453	13647,0	165	chr17,	1	156	1154	1312
AY386261	280	596	0.469799	13721,1	chr17,	NM_198502	13766,0	317	chr17,	143	317	25	192	AK124759	13711,0	165	chr17,	1	112	468	579
AY386261	249	596	0.417785	13721,1	chr17,	NM_001006604	19874,0	487	chr10,	344	487	25	161	AK124759	13711,0	165	chr17,	1	112	468	579
NM_052888	280	596	0.469799	13721,1	chr17,	NM_198502	13766,0	317	chr17,	143	317	25	192	AK124759	13711,0	165	chr17,	1	112	468	579
NM_052888	249	596	0.417785	13721,1	chr17,	NM_001006604	19874,0	487	chr10,	344	487	25	161	AK124759	13711,0	165	chr17,	1	112	468	579
NM_003414	128	743	0.172275	14954,0	chr16,	BC056243	12190,1	91	chr19,	10	84	1	75	NM_001009883	12180,0	55	chr19,	2	54	393	445
NM_003414	130	743	0.174966	14954,0	chr16,	BC056243	12190,1	91	chr19,	10	84	1	75	NM_021269	12859,0	56	chr19,	1	55	408	462
NM_003414	173	743	0.23284	14954,0	chr16,	NM_001004300	14953,1	126	chr16,	1	120	1	120	NM_001009883	12180,0	55	chr19,	2	54	393	445
NM_003414	175	743	0.235532	14954,0	chr16,	NM_001004300	14953,1	126	chr16,	1	120	1	120	NM_021269	12859,0	56	chr19,	1	55	408	462
NM_018427	250	651	0.384025	15278,0	chr16,	BC009198	15309,0	106	chr16,	1	106	34	139	NM_145237	15308,0	153	chr16,	1	144	376	519
AK091740	257	473	0.54334	15651,2	chr15,	AK097143	4419,0	372	chr6,	174	357	2	184	NM_207471	9006,0	164	chr21,	1	74	394	467
AK091740	314	473	0.663848	15651,2	chr15,	AK097143	4419,0	372	chr6,	174	357	2	184	AK093664	5804,0	206	chr4,	2	132	334	464
AK091740	262	473	0.553911	15651,2	chr15,	AK097143	4419,0	372	chr6,	174	357	2	184	AK125948	9272,1	254	chr20,	1	79	389	467
AK091740	273	473	0.577167	15651,2	chr15,	AK097143	4419,0	372	chr6,	174	357	2	184	AF258574	15257,0	122	chr16,	16	104	381	470
AK091740	305	473	0.64482	15651,2	chr15,	AK097143	4419,0	372	chr6,	174	357	2	184	AK097920	15587,0	126	chr15,	1	122	342	463
AK091740	286	473	0.604651	15651,2	chr15,	AK095784	5237,0	214	chr5,	2	214	26	237	NM_207471	9006,0	164	chr21,	1	74	394	467
AK091740	343	473	0.725159	15651,2	chr15,	AK095784	5237,0	214	chr5,	2	214	26	237	AK093664	5804,0	206	chr4,	2	132	334	464
AK091740	291	473	0.615222	15651,2	chr15,	AK095784	5237,0	214	chr5,	2	214	26	237	AK125948	9272,1	254	chr20,	1	79	389	467
AK091740	302	473	0.638478	15651,2	chr15,	AK095784	5237,0	214	chr5,	2	214	26	237	AF258574	15257,0	122	chr16,	16	104	381	470
AK091740	334	473	0.706131	15651,2	chr15,	AK095784	5237,0	214	chr5,	2	214	26	237	AK097920	15587,0	126	chr15,	1	122	342	463
AK091740	270	473	0.570825	15651,2	chr15,	NM_001013689	516,1	238	chrX,	33	229	2	197	NM_207471	9006,0	164	chr21,	1	74	394	467
AK091740	259	473	0.547569	15651,2	chr15,	AK127459	516,1	195	chrX,chrX,chrX,	1	186	13	197	NM_207471	9006,0	164	chr21,	1	74	394	467
AK091740	400	473	0.845666	15651,2	chr15,	BC036758	5780,0	328	chr4,	1	327	13	338	NM_207471	9006,0	164	chr21,	1	74	394	467
AK091740	249	473	0.526427	15651,2	chr15,	AK126793	6939,0	188	chr3,	13	188	2	176	NM_207471	9006,0	164	chr21,	1	74	394	467
AK091740	339	473	0.716702	15651,2	chr15,	AK094887	14471,0	272	chr17,	8	272	2	266	NM_207471	9006,0	164	chr21,	1	74	394	467
AK091740	254	473	0.536998	15651,2	chr15,	AK130656	17284,0	181	chr12,	1	181	13	192	NM_207471	9006,0	164	chr21,	1	74	394	467
AK091740	327	473	0.691332	15651,2	chr15,	NM_001013689	516,1	238	chrX,	33	229	2	197	AK093664	5804,0	206	chr4,	2	132	334	464
AK091740	275	473	0.581395	15651,2	chr15,	NM_001013689	516,1	238	chrX,	33	229	2	197	AK125948	9272,1	254	chr20,	1	79	389	467
AK091740	286	473	0.604651	15651,2	chr15,	NM_001013689	516,1	238	chrX,	33	229	2	197	AF258574	15257,0	122	chr16,	16	104	381	470
AK091740	318	473	0.672304	15651,2	chr15,	NM_001013689	516,1	238	chrX,	33	229	2	197	AK097920	15587,0	126	chr15,	1	122	342	463
AK091740	316	473	0.668076	15651,2	chr15,	AK127459	516,1	195	chrX,chrX,chrX,	1	186	13	197	AK093664	5804,0	206	chr4,	2	132	334	464
AK091740	264	473	0.55814	15651,2	chr15,	AK127459	516,1	195	chrX,chrX,chrX,	1	186	13	197	AK125948	9272,1	254	chr20,	1	79	389	467
AK091740	275	473	0.581395	15651,2	chr15,	AK127459	516,1	195	chrX,chrX,chrX,	1	186	13	197	AF258574	15257,0	122	chr16,	16	104	381	470
AK091740	307	473	0.649049	15651,2	chr15,	AK127459	516,1	195	chrX,chrX,chrX,	1	186	13	197	AK097920	15587,0	126	chr15,	1	122	342	463
AK091740	405	473	0.856237	15651,2	chr15,	BC036758	5780,0	328	chr4,	1	327	13	338	AK125948	9272,1	254	chr20,	1	79	389	467
AK091740	416	473	0.879493	15651,2	chr15,	BC036758	5780,0	328	chr4,	1	327	13	338	AF258574	15257,0	122	chr16,	16	104	381	470
AK091740	448	473	0.947146	15651,2	chr15,	BC036758	5780,0	328	chr4,	1	327	13	338	AK097920	15587,0	126	chr15,	1	122	342	463
AK091740	306	473	0.646934	15651,2	chr15,	AK126793	6939,0	188	chr3,	13	188	2	176	AK093664	5804,0	206	chr4,	2	132	334	464
AK091740	254	473	0.536998	15651,2	chr15,	AK126793	6939,0	188	chr3,	13	188	2	176	AK125948	9272,1	254	chr20,	1	79	389	467
AK091740	265	473	0.560254	15651,2	chr15,	AK126793	6939,0	188	chr3,	13	188	2	176	AF258574	15257,0	122	chr16,	16	104	381	470
AK091740	297	473	0.627907	15651,2	chr15,	AK126793	6939,0	188	chr3,	13	188	2	176	AK097920	15587,0	126	chr15,	1	122	342	463
AK091740	396	473	0.837209	15651,2	chr15,	AK094887	14471,0	272	chr17,	8	272	2	266	AK093664	5804,0	206	chr4,	2	132	334	464
AK091740	344	473	0.727273	15651,2	chr15,	AK094887	14471,0	272	chr17,	8	272	2	266	AK125948	9272,1	254	chr20,	1	79	389	467
AK091740	355	473	0.750529	15651,2	chr15,	AK094887	14471,0	272	chr17,	8	272	2	266	AF258574	15257,0	122	chr16,	16	104	381	470
AK091740	387	473	0.818182	15651,2	chr15,	AK094887	14471,0	272	chr17,	8	272	2	266	AK097920	15587,0	126	chr15,	1	122	342	463
AK091740	311	473	0.657505	15651,2	chr15,	AK130656	17284,0	181	chr12,	1	181	13	192	AK093664	5804,0	206	chr4,	2	132	334	464
AK091740	259	473	0.547569	15651,2	chr15,	AK130656	17284,0	181	chr12,	1	181	13	192	AK125948	9272,1	254	chr20,	1	79	389	467
AK091740	270	473	0.570825	15651,2	chr15,	AK130656	17284,0	181	chr12,	1	181	13	192	AF258574	15257,0	122	chr16,	16	104	381	470
AK091740	302	473	0.638478	15651,2	chr15,	AK130656	17284,0	181	chr12,	1	181	13	192	AK097920	15587,0	126	chr15,	1	122	342	463
NM_152455	110	851	0.12926	15929,2	chr15,	NM_016558	9677,0	179	chr20,	105	161	14	70	NM_001009883	12180,0	55	chr19,	2	54	718	770
NM_030979	343	631	0.543582	16808,0	chr13,	BC041956	298,0	200	chrX,	2	196	11	205	AK127880	700,0	146	chrX,	1	146	484	631
NM_030979	343	631	0.543582	16808,0	chr13,	NM_001012977	698,0	200	chrX,	2	196	11	205	AK127880	700,0	146	chrX,	1	146	484	631
AK131256	135	177	0.762712	17805,0	chr12,	AK127911	1870,0	135	chr8,	69	131	12	74	AK091126	2282,0	246	chr8,	2	73	101	172
D31763	184	810	0.22716	19502,1	chr10,	AK027057	19502,1	138	chr10,	1	129	1	128	NM_001007088	613,1	56	chrX,	1	56	608	663
D31763	184	810	0.22716	19502,1	chr10,	AK027057	19502,1	138	chr10,	1	129	1	128	NM_006962	613,1	56	chrX,	1	56	608	663
D31763	139	810	0.171605	19502,1	chr10,	BC065181	19897,1	116	chr10,	1	83	1	83	NM_001007088	613,1	56	chrX,	1	56	608	663
D31763	139	810	0.171605	19502,1	chr10,	BC065181	19897,1	116	chr10,	1	83	1	83	NM_006962	613,1	56	chrX,	1	56	608	663
AK131313	217	244	0.889344	19896,0	chr10,	AK127911	1870,0	135	chr8,	1	131	1	130	AK091126	2282,0	246	chr8,	2	88	157	243
AK131313	158	244	0.647541	19896,0	chr10,	AK131295	10359,0	134	chr1,	54	124	1	71	AK091126	2282,0	246	chr8,	2	88	157	243
CR749330	268	1013	0.264561	7434,0	chr2,chr2,chr2,chr2,	NM_006267	7500,1	3224	chr2,	745	900	1	150	NM_005054	7503,1	126	chr2,chr2,chr2,	2	121	891	1008
CR749330	237	1013	0.233959	7434,0	chr2,chr2,chr2,chr2,	NM_032260	7503,1	904	chr2,chr2,chr2,	745	869	1	119	NM_005054	7503,1	126	chr2,chr2,chr2,	2	121	891	1008
AK125948	238	254	0.937008	9272,1	chr20,	AK091740	15651,2	473	chr15,	389	467	1	79	AK126238	9831,0	213	chr1,chr1_random,	16	174	89	247
AK125948	240	254	0.944882	9272,1	chr20,	AK091740	15651,2	473	chr15,	389	467	1	79	AK127320	1450,0	200	chr9,chr9,	1	161	87	247
AK125948	177	254	0.69685	9272,1	chr20,	AK091740	15651,2	473	chr15,	389	467	1	79	AK095757	5157,0	136	chr5,	2	98	151	248
AK125948	228	254	0.897638	9272,1	chr20,	AF258574	15257,0	122	chr16,	24	92	1	69	AK126238	9831,0	213	chr1,chr1_random,	16	174	89	247
AK125948	230	254	0.905512	9272,1	chr20,	AF258574	15257,0	122	chr16,	24	92	1	69	AK127320	1450,0	200	chr9,chr9,	1	161	87	247
AK125948	167	254	0.65748	9272,1	chr20,	AF258574	15257,0	122	chr16,	24	92	1	69	AK095757	5157,0	136	chr5,	2	98	151	248
AK125948	234	254	0.92126	9272,1	chr20,	AK097920	15587,0	126	chr15,	48	122	1	75	AK126238	9831,0	213	chr1,chr1_random,	16	174	89	247
AK125948	236	254	0.929134	9272,1	chr20,	AK097920	15587,0	126	chr15,	48	122	1	75	AK127320	1450,0	200	chr9,chr9,	1	161	87	247
AK125948	173	254	0.681102	9272,1	chr20,	AK097920	15587,0	126	chr15,	48	122	1	75	AK095757	5157,0	136	chr5,	2	98	151	248

## Sheet: 3to1
hybrid gene	length of all components	length of hybrid gene	percentage	ID, # isoform	chromosome	component 1	ID, # isoform	length of c1	chromosome	strat	end	start	end	component 2	ID, # isoform	length of c2	chromosome	strat	end	start	end	component 3	ID, # isoform	length of c3	chromosome	strat	end	start	end
NM_012447	305	1225	0.24898	2730,0	chr7,	BC026058	2632,0	150	chr7,	29	149	170	290	NM_001013739	2659,5	134	chr7,chr7,	15	134	314	433	NM_018991	2659,5	79	chr7,	1	64	462	525
NM_012447	305	1225	0.24898	2730,0	chr7,	BC026058	2632,0	150	chr7,	29	149	170	290	NM_001013739	2659,5	134	chr7,chr7,	15	134	314	433	BC002581	2659,5	79	chr7,chr7,chr7,	1	64	462	525
NM_012447	305	1225	0.24898	2730,0	chr7,	BC026058	2632,0	150	chr7,	29	149	170	290	NM_001013739	2659,5	134	chr7,chr7,	15	134	314	433	NM_001002840	2659,5	79	chr7,	1	64	462	525
NM_012447	305	1225	0.24898	2730,0	chr7,	BC026058	2632,0	150	chr7,	29	149	170	290	NM_001013739	2659,5	134	chr7,chr7,	15	134	314	433	BC030509	2659,5	79	chr7,chr7,chr7,	1	64	462	525
NM_012447	305	1225	0.24898	2730,0	chr7,	BC026058	2632,0	150	chr7,	29	149	170	290	AY313779	2659,5	134	chr7,chr7,	15	134	314	433	NM_018991	2659,5	79	chr7,	1	64	462	525
NM_012447	305	1225	0.24898	2730,0	chr7,	BC026058	2632,0	150	chr7,	29	149	170	290	BC066937	3138,2	134	chr7,	15	134	314	433	NM_018991	2659,5	79	chr7,	1	64	462	525
NM_012447	305	1225	0.24898	2730,0	chr7,	BC026058	2632,0	150	chr7,	29	149	170	290	AY313779	2659,5	134	chr7,chr7,	15	134	314	433	BC002581	2659,5	79	chr7,chr7,chr7,	1	64	462	525
NM_012447	305	1225	0.24898	2730,0	chr7,	BC026058	2632,0	150	chr7,	29	149	170	290	BC066937	3138,2	134	chr7,	15	134	314	433	BC002581	2659,5	79	chr7,chr7,chr7,	1	64	462	525
NM_012447	305	1225	0.24898	2730,0	chr7,	BC026058	2632,0	150	chr7,	29	149	170	290	AY313779	2659,5	134	chr7,chr7,	15	134	314	433	NM_001002840	2659,5	79	chr7,	1	64	462	525
NM_012447	305	1225	0.24898	2730,0	chr7,	BC026058	2632,0	150	chr7,	29	149	170	290	BC066937	3138,2	134	chr7,	15	134	314	433	NM_001002840	2659,5	79	chr7,	1	64	462	525
NM_012447	305	1225	0.24898	2730,0	chr7,	BC026058	2632,0	150	chr7,	29	149	170	290	AY313779	2659,5	134	chr7,chr7,	15	134	314	433	BC030509	2659,5	79	chr7,chr7,chr7,	1	64	462	525
NM_012447	305	1225	0.24898	2730,0	chr7,	BC026058	2632,0	150	chr7,	29	149	170	290	BC066937	3138,2	134	chr7,	15	134	314	433	BC030509	2659,5	79	chr7,chr7,chr7,	1	64	462	525
AK097143	250	372	0.672043	4419,0	chr6,	AF194537	3303,0	111	chr7,	60	111	1	52	AK127847	19402,0	129	chr11,	9	124	141	256	AK125782	9555,0	179	chr20,	1	82	276	357
NM_001012976	427	644	0.663043	8490,0	chr22_random,	AK097143	4419,0	372	chr6,	177	357	3	183	AF258574	15257,0	122	chr16,	16	92	380	456	AK126238	9831,0	213	chr1,chr1_random,	16	184	476	644
NM_001012976	429	644	0.666149	8490,0	chr22_random,	AK097143	4419,0	372	chr6,	177	357	3	183	AF258574	15257,0	122	chr16,	16	92	380	456	AK127320	1450,0	200	chr9,chr9,	1	171	474	644
NM_001012976	472	644	0.732919	8490,0	chr22_random,	AK097143	4419,0	372	chr6,	177	357	3	183	AK097920	15587,0	126	chr15,	1	122	341	462	AK126238	9831,0	213	chr1,chr1_random,	16	184	476	644
NM_001012976	474	644	0.736025	8490,0	chr22_random,	AK097143	4419,0	372	chr6,	177	357	3	183	AK097920	15587,0	126	chr15,	1	122	341	462	AK127320	1450,0	200	chr9,chr9,	1	171	474	644
NM_001012976	459	644	0.712733	8490,0	chr22_random,	AK095784	5237,0	214	chr5,	2	214	24	236	AF258574	15257,0	122	chr16,	16	92	380	456	AK126238	9831,0	213	chr1,chr1_random,	16	184	476	644
NM_001012976	461	644	0.715839	8490,0	chr22_random,	AK095784	5237,0	214	chr5,	2	214	24	236	AF258574	15257,0	122	chr16,	16	92	380	456	AK127320	1450,0	200	chr9,chr9,	1	171	474	644
NM_001012976	504	644	0.782609	8490,0	chr22_random,	AK095784	5237,0	214	chr5,	2	214	24	236	AK097920	15587,0	126	chr15,	1	122	341	462	AK126238	9831,0	213	chr1,chr1_random,	16	184	476	644
NM_001012976	506	644	0.785714	8490,0	chr22_random,	AK095784	5237,0	214	chr5,	2	214	24	236	AK097920	15587,0	126	chr15,	1	122	341	462	AK127320	1450,0	200	chr9,chr9,	1	171	474	644
NM_001012976	455	644	0.706522	8490,0	chr22_random,	AK127765	9610,0	184	chr20,	51	182	3	134	AK124630	8314,0	174	chr2,	1	147	152	310	NM_207471	9006,0	164	chr21,	1	164	393	556
NM_001012976	403	644	0.625776	8490,0	chr22_random,	AK127847	19402,0	129	chr11,	45	124	3	82	AK124630	8314,0	174	chr2,	1	147	152	310	NM_207471	9006,0	164	chr21,	1	164	393	556
NM_001012976	405	644	0.628882	8490,0	chr22_random,	AK127847	19402,0	129	chr11,	45	124	3	82	AK125782	9555,0	179	chr20,	1	160	102	262	NM_207471	9006,0	164	chr21,	1	164	393	556
NM_001012976	440	644	0.68323	8490,0	chr22_random,	NM_001013689	516,1	238	chrX,	36	229	3	196	AF258574	15257,0	122	chr16,	16	92	380	456	AK126238	9831,0	213	chr1,chr1_random,	16	184	476	644
NM_001012976	442	644	0.686335	8490,0	chr22_random,	NM_001013689	516,1	238	chrX,	36	229	3	196	AF258574	15257,0	122	chr16,	16	92	380	456	AK127320	1450,0	200	chr9,chr9,	1	171	474	644
NM_001012976	485	644	0.753106	8490,0	chr22_random,	NM_001013689	516,1	238	chrX,	36	229	3	196	AK097920	15587,0	126	chr15,	1	122	341	462	AK126238	9831,0	213	chr1,chr1_random,	16	184	476	644
NM_001012976	487	644	0.756211	8490,0	chr22_random,	NM_001013689	516,1	238	chrX,	36	229	3	196	AK097920	15587,0	126	chr15,	1	122	341	462	AK127320	1450,0	200	chr9,chr9,	1	171	474	644
NM_001012976	432	644	0.670807	8490,0	chr22_random,	AK127459	516,1	195	chrX,chrX,chrX,	1	186	11	196	AF258574	15257,0	122	chr16,	16	92	380	456	AK126238	9831,0	213	chr1,chr1_random,	16	184	476	644
NM_001012976	434	644	0.673913	8490,0	chr22_random,	AK127459	516,1	195	chrX,chrX,chrX,	1	186	11	196	AF258574	15257,0	122	chr16,	16	92	380	456	AK127320	1450,0	200	chr9,chr9,	1	171	474	644
NM_001012976	477	644	0.740683	8490,0	chr22_random,	AK127459	516,1	195	chrX,chrX,chrX,	1	186	11	196	AK097920	15587,0	126	chr15,	1	122	341	462	AK126238	9831,0	213	chr1,chr1_random,	16	184	476	644
NM_001012976	479	644	0.743789	8490,0	chr22_random,	AK127459	516,1	195	chrX,chrX,chrX,	1	186	11	196	AK097920	15587,0	126	chr15,	1	122	341	462	AK127320	1450,0	200	chr9,chr9,	1	171	474	644
NM_001012976	573	644	0.889752	8490,0	chr22_random,	BC036758	5780,0	328	chr4,	1	327	11	337	AF258574	15257,0	122	chr16,	16	92	380	456	AK126238	9831,0	213	chr1,chr1_random,	16	184	476	644
NM_001012976	575	644	0.892857	8490,0	chr22_random,	BC036758	5780,0	328	chr4,	1	327	11	337	AF258574	15257,0	122	chr16,	16	92	380	456	AK127320	1450,0	200	chr9,chr9,	1	171	474	644
NM_001012976	618	644	0.959627	8490,0	chr22_random,	BC036758	5780,0	328	chr4,	1	327	11	337	AK097920	15587,0	126	chr15,	1	122	341	462	AK126238	9831,0	213	chr1,chr1_random,	16	184	476	644
NM_001012976	620	644	0.962733	8490,0	chr22_random,	BC036758	5780,0	328	chr4,	1	327	11	337	AK097920	15587,0	126	chr15,	1	122	341	462	AK127320	1450,0	200	chr9,chr9,	1	171	474	644
NM_001012976	419	644	0.650621	8490,0	chr22_random,	AK126793	6939,0	188	chr3,	16	188	3	175	AF258574	15257,0	122	chr16,	16	92	380	456	AK126238	9831,0	213	chr1,chr1_random,	16	184	476	644
NM_001012976	421	644	0.653727	8490,0	chr22_random,	AK126793	6939,0	188	chr3,	16	188	3	175	AF258574	15257,0	122	chr16,	16	92	380	456	AK127320	1450,0	200	chr9,chr9,	1	171	474	644
NM_001012976	464	644	0.720497	8490,0	chr22_random,	AK126793	6939,0	188	chr3,	16	188	3	175	AK097920	15587,0	126	chr15,	1	122	341	462	AK126238	9831,0	213	chr1,chr1_random,	16	184	476	644
NM_001012976	466	644	0.723602	8490,0	chr22_random,	AK126793	6939,0	188	chr3,	16	188	3	175	AK097920	15587,0	126	chr15,	1	122	341	462	AK127320	1450,0	200	chr9,chr9,	1	171	474	644
NM_001012976	538	644	0.835404	8490,0	chr22_random,	AK127765	9610,0	184	chr20,	51	182	3	134	AK124630	8314,0	174	chr2,	1	147	152	310	AK125948	9272,1	254	chr20,	1	247	388	634
NM_001012976	368	644	0.571429	8490,0	chr22_random,	AK127765	9610,0	184	chr20,	51	182	3	134	AK124630	8314,0	174	chr2,	1	147	152	310	AF258574	15257,0	122	chr16,	16	92	380	456
NM_001012976	413	644	0.641304	8490,0	chr22_random,	AK127765	9610,0	184	chr20,	51	182	3	134	AK124630	8314,0	174	chr2,	1	147	152	310	AK097920	15587,0	126	chr15,	1	122	341	462
NM_001012976	460	644	0.714286	8490,0	chr22_random,	AK127765	9610,0	184	chr20,	51	182	3	134	AK124630	8314,0	174	chr2,	1	147	152	310	AK126238	9831,0	213	chr1,chr1_random,	16	184	476	644
NM_001012976	462	644	0.717391	8490,0	chr22_random,	AK127765	9610,0	184	chr20,	51	182	3	134	AK124630	8314,0	174	chr2,	1	147	152	310	AK127320	1450,0	200	chr9,chr9,	1	171	474	644
NM_001012976	378	644	0.586957	8490,0	chr22_random,	AK127765	9610,0	184	chr20,	51	182	3	134	AF258574	15257,0	122	chr16,	16	92	380	456	AK126238	9831,0	213	chr1,chr1_random,	16	184	476	644
NM_001012976	380	644	0.590062	8490,0	chr22_random,	AK127765	9610,0	184	chr20,	51	182	3	134	AF258574	15257,0	122	chr16,	16	92	380	456	AK127320	1450,0	200	chr9,chr9,	1	171	474	644
NM_001012976	423	644	0.656832	8490,0	chr22_random,	AK127765	9610,0	184	chr20,	51	182	3	134	AK097920	15587,0	126	chr15,	1	122	341	462	AK126238	9831,0	213	chr1,chr1_random,	16	184	476	644
NM_001012976	425	644	0.659938	8490,0	chr22_random,	AK127765	9610,0	184	chr20,	51	182	3	134	AK097920	15587,0	126	chr15,	1	122	341	462	AK127320	1450,0	200	chr9,chr9,	1	171	474	644
NM_001012976	509	644	0.790373	8490,0	chr22_random,	AK094887	14471,0	272	chr17,	11	272	3	265	AF258574	15257,0	122	chr16,	16	92	380	456	AK126238	9831,0	213	chr1,chr1_random,	16	184	476	644
NM_001012976	511	644	0.793478	8490,0	chr22_random,	AK094887	14471,0	272	chr17,	11	272	3	265	AF258574	15257,0	122	chr16,	16	92	380	456	AK127320	1450,0	200	chr9,chr9,	1	171	474	644
NM_001012976	554	644	0.860248	8490,0	chr22_random,	AK094887	14471,0	272	chr17,	11	272	3	265	AK097920	15587,0	126	chr15,	1	122	341	462	AK126238	9831,0	213	chr1,chr1_random,	16	184	476	644
NM_001012976	556	644	0.863354	8490,0	chr22_random,	AK094887	14471,0	272	chr17,	11	272	3	265	AK097920	15587,0	126	chr15,	1	122	341	462	AK127320	1450,0	200	chr9,chr9,	1	171	474	644
NM_001012976	427	644	0.663043	8490,0	chr22_random,	AK130656	17284,0	181	chr12,	1	181	11	191	AF258574	15257,0	122	chr16,	16	92	380	456	AK126238	9831,0	213	chr1,chr1_random,	16	184	476	644
NM_001012976	429	644	0.666149	8490,0	chr22_random,	AK130656	17284,0	181	chr12,	1	181	11	191	AF258574	15257,0	122	chr16,	16	92	380	456	AK127320	1450,0	200	chr9,chr9,	1	171	474	644
NM_001012976	472	644	0.732919	8490,0	chr22_random,	AK130656	17284,0	181	chr12,	1	181	11	191	AK097920	15587,0	126	chr15,	1	122	341	462	AK126238	9831,0	213	chr1,chr1_random,	16	184	476	644
NM_001012976	474	644	0.736025	8490,0	chr22_random,	AK130656	17284,0	181	chr12,	1	181	11	191	AK097920	15587,0	126	chr15,	1	122	341	462	AK127320	1450,0	200	chr9,chr9,	1	171	474	644
NM_001012976	486	644	0.754658	8490,0	chr22_random,	AK127847	19402,0	129	chr11,	45	124	3	82	AK124630	8314,0	174	chr2,	1	147	152	310	AK125948	9272,1	254	chr20,	1	247	388	634
NM_001012976	405	644	0.628882	8490,0	chr22_random,	AK124630	8314,0	174	chr2,	1	147	152	310	AF258574	15257,0	122	chr16,	16	92	380	456	AK126238	9831,0	213	chr1,chr1_random,	16	184	476	644
NM_001012976	316	644	0.490683	8490,0	chr22_random,	AK127847	19402,0	129	chr11,	45	124	3	82	AK124630	8314,0	174	chr2,	1	147	152	310	AF258574	15257,0	122	chr16,	16	92	380	456
NM_001012976	407	644	0.631988	8490,0	chr22_random,	AK124630	8314,0	174	chr2,	1	147	152	310	AF258574	15257,0	122	chr16,	16	92	380	456	AK127320	1450,0	200	chr9,chr9,	1	171	474	644
NM_001012976	450	644	0.698758	8490,0	chr22_random,	AK124630	8314,0	174	chr2,	1	147	152	310	AK097920	15587,0	126	chr15,	1	122	341	462	AK126238	9831,0	213	chr1,chr1_random,	16	184	476	644
NM_001012976	361	644	0.560559	8490,0	chr22_random,	AK127847	19402,0	129	chr11,	45	124	3	82	AK124630	8314,0	174	chr2,	1	147	152	310	AK097920	15587,0	126	chr15,	1	122	341	462
NM_001012976	452	644	0.701863	8490,0	chr22_random,	AK124630	8314,0	174	chr2,	1	147	152	310	AK097920	15587,0	126	chr15,	1	122	341	462	AK127320	1450,0	200	chr9,chr9,	1	171	474	644
NM_001012976	408	644	0.63354	8490,0	chr22_random,	AK127847	19402,0	129	chr11,	45	124	3	82	AK124630	8314,0	174	chr2,	1	147	152	310	AK126238	9831,0	213	chr1,chr1_random,	16	184	476	644
NM_001012976	410	644	0.636646	8490,0	chr22_random,	AK127847	19402,0	129	chr11,	45	124	3	82	AK124630	8314,0	174	chr2,	1	147	152	310	AK127320	1450,0	200	chr9,chr9,	1	171	474	644
NM_001012976	488	644	0.757764	8490,0	chr22_random,	AK127847	19402,0	129	chr11,	45	124	3	82	AK125782	9555,0	179	chr20,	1	160	102	262	AK125948	9272,1	254	chr20,	1	247	388	634
NM_001012976	326	644	0.506211	8490,0	chr22_random,	AK127847	19402,0	129	chr11,	45	124	3	82	AF258574	15257,0	122	chr16,	16	92	380	456	AK126238	9831,0	213	chr1,chr1_random,	16	184	476	644
NM_001012976	407	644	0.631988	8490,0	chr22_random,	AK125782	9555,0	179	chr20,	1	160	102	262	AF258574	15257,0	122	chr16,	16	92	380	456	AK126238	9831,0	213	chr1,chr1_random,	16	184	476	644
NM_001012976	318	644	0.493789	8490,0	chr22_random,	AK127847	19402,0	129	chr11,	45	124	3	82	AK125782	9555,0	179	chr20,	1	160	102	262	AF258574	15257,0	122	chr16,	16	92	380	456
NM_001012976	328	644	0.509317	8490,0	chr22_random,	AK127847	19402,0	129	chr11,	45	124	3	82	AF258574	15257,0	122	chr16,	16	92	380	456	AK127320	1450,0	200	chr9,chr9,	1	171	474	644
NM_001012976	409	644	0.635093	8490,0	chr22_random,	AK125782	9555,0	179	chr20,	1	160	102	262	AF258574	15257,0	122	chr16,	16	92	380	456	AK127320	1450,0	200	chr9,chr9,	1	171	474	644
NM_001012976	371	644	0.576087	8490,0	chr22_random,	AK127847	19402,0	129	chr11,	45	124	3	82	AK097920	15587,0	126	chr15,	1	122	341	462	AK126238	9831,0	213	chr1,chr1_random,	16	184	476	644
NM_001012976	452	644	0.701863	8490,0	chr22_random,	AK125782	9555,0	179	chr20,	1	160	102	262	AK097920	15587,0	126	chr15,	1	122	341	462	AK126238	9831,0	213	chr1,chr1_random,	16	184	476	644
NM_001012976	363	644	0.563665	8490,0	chr22_random,	AK127847	19402,0	129	chr11,	45	124	3	82	AK125782	9555,0	179	chr20,	1	160	102	262	AK097920	15587,0	126	chr15,	1	122	341	462
NM_001012976	373	644	0.579193	8490,0	chr22_random,	AK127847	19402,0	129	chr11,	45	124	3	82	AK097920	15587,0	126	chr15,	1	122	341	462	AK127320	1450,0	200	chr9,chr9,	1	171	474	644
NM_001012976	454	644	0.704969	8490,0	chr22_random,	AK125782	9555,0	179	chr20,	1	160	102	262	AK097920	15587,0	126	chr15,	1	122	341	462	AK127320	1450,0	200	chr9,chr9,	1	171	474	644
NM_001012976	410	644	0.636646	8490,0	chr22_random,	AK127847	19402,0	129	chr11,	45	124	3	82	AK125782	9555,0	179	chr20,	1	160	102	262	AK126238	9831,0	213	chr1,chr1_random,	16	184	476	644
NM_001012976	412	644	0.639752	8490,0	chr22_random,	AK127847	19402,0	129	chr11,	45	124	3	82	AK125782	9555,0	179	chr20,	1	160	102	262	AK127320	1450,0	200	chr9,chr9,	1	171	474	644
AK091740	367	473	0.775899	15651,2	chr15,	AK127765	9610,0	184	chr20,	48	182	2	135	AK124630	8314,0	174	chr2,	1	147	153	311	NM_207471	9006,0	164	chr21,	1	74	394	467
AK091740	315	473	0.665962	15651,2	chr15,	AK127847	19402,0	129	chr11,	42	124	2	83	AK124630	8314,0	174	chr2,	1	147	153	311	NM_207471	9006,0	164	chr21,	1	74	394	467
AK091740	317	473	0.67019	15651,2	chr15,	AK127847	19402,0	129	chr11,	42	124	2	83	AK125782	9555,0	179	chr20,	1	160	103	263	NM_207471	9006,0	164	chr21,	1	74	394	467
AK091740	424	473	0.896406	15651,2	chr15,	AK127765	9610,0	184	chr20,	48	182	2	135	AK124630	8314,0	174	chr2,	1	147	153	311	AK093664	5804,0	206	chr4,	2	132	334	464
AK091740	372	473	0.786469	15651,2	chr15,	AK127765	9610,0	184	chr20,	48	182	2	135	AK124630	8314,0	174	chr2,	1	147	153	311	AK125948	9272,1	254	chr20,	1	79	389	467
AK091740	383	473	0.809725	15651,2	chr15,	AK127765	9610,0	184	chr20,	48	182	2	135	AK124630	8314,0	174	chr2,	1	147	153	311	AF258574	15257,0	122	chr16,	16	104	381	470
AK091740	415	473	0.877378	15651,2	chr15,	AK127765	9610,0	184	chr20,	48	182	2	135	AK124630	8314,0	174	chr2,	1	147	153	311	AK097920	15587,0	126	chr15,	1	122	342	463
AK091740	372	473	0.786469	15651,2	chr15,	AK127847	19402,0	129	chr11,	42	124	2	83	AK124630	8314,0	174	chr2,	1	147	153	311	AK093664	5804,0	206	chr4,	2	132	334	464
AK091740	320	473	0.676533	15651,2	chr15,	AK127847	19402,0	129	chr11,	42	124	2	83	AK124630	8314,0	174	chr2,	1	147	153	311	AK125948	9272,1	254	chr20,	1	79	389	467
AK091740	331	473	0.699789	15651,2	chr15,	AK127847	19402,0	129	chr11,	42	124	2	83	AK124630	8314,0	174	chr2,	1	147	153	311	AF258574	15257,0	122	chr16,	16	104	381	470
AK091740	363	473	0.767442	15651,2	chr15,	AK127847	19402,0	129	chr11,	42	124	2	83	AK124630	8314,0	174	chr2,	1	147	153	311	AK097920	15587,0	126	chr15,	1	122	342	463
AK091740	374	473	0.790698	15651,2	chr15,	AK127847	19402,0	129	chr11,	42	124	2	83	AK125782	9555,0	179	chr20,	1	160	103	263	AK093664	5804,0	206	chr4,	2	132	334	464
AK091740	322	473	0.680761	15651,2	chr15,	AK127847	19402,0	129	chr11,	42	124	2	83	AK125782	9555,0	179	chr20,	1	160	103	263	AK125948	9272,1	254	chr20,	1	79	389	467
AK091740	333	473	0.704017	15651,2	chr15,	AK127847	19402,0	129	chr11,	42	124	2	83	AK125782	9555,0	179	chr20,	1	160	103	263	AF258574	15257,0	122	chr16,	16	104	381	470
AK091740	365	473	0.77167	15651,2	chr15,	AK127847	19402,0	129	chr11,	42	124	2	83	AK125782	9555,0	179	chr20,	1	160	103	263	AK097920	15587,0	126	chr15,	1	122	342	463
AF424542	536	1275	0.420392	5894,0	chr4,	AK131276	378,0	264	chrX,	1	264	1	264	AF194537	3303,0	111	chr7,	1	111	370	480	AK125782	9555,0	179	chr20,	1	160	704	864
AF424542	543	1275	0.425882	5894,0	chr4,	AK131276	378,0	264	chrX,	1	264	1	264	AK124630	8314,0	174	chr2,	1	147	754	912	AK129962	7587,0	120	chr2,	1	120	1104	1223
AF424542	545	1275	0.427451	5894,0	chr4,	AK131276	378,0	264	chrX,	1	264	1	264	AK125782	9555,0	179	chr20,	1	160	704	864	AK129962	7587,0	120	chr2,	1	120	1104	1223
AF424542	584	1275	0.458039	5894,0	chr4,	AK131276	378,0	264	chrX,	1	264	1	264	AK097920	15587,0	126	chr15,	1	122	943	1064	AK126238	9831,0	213	chr1,chr1_random,	16	213	1078	1275
AF424542	547	1275	0.42902	5894,0	chr4,	AK131276	378,0	264	chrX,	1	264	1	264	AK125782	9555,0	179	chr20,	1	160	704	864	AK097920	15587,0	126	chr15,	1	122	943	1064
AF424542	586	1275	0.459608	5894,0	chr4,	AK131276	378,0	264	chrX,	1	264	1	264	AK097920	15587,0	126	chr15,	1	122	943	1064	AK127320	1450,0	200	chr9,chr9,	1	200	1076	1275
AF424542	623	1275	0.488627	5894,0	chr4,	AK131276	378,0	264	chrX,	1	264	1	264	AK125782	9555,0	179	chr20,	1	160	704	864	AK126238	9831,0	213	chr1,chr1_random,	16	213	1078	1275
AF424542	625	1275	0.490196	5894,0	chr4,	AK131276	378,0	264	chrX,	1	264	1	264	AK125782	9555,0	179	chr20,	1	160	704	864	AK127320	1450,0	200	chr9,chr9,	1	200	1076	1275
AF424542	538	1275	0.421961	5894,0	chr4,	AK131256	17805,0	177	chr12,	12	172	69	229	AK095784	5237,0	214	chr5,	2	214	626	838	NM_207471	9006,0	164	chr21,	1	164	995	1158
AF424542	622	1275	0.487843	5894,0	chr4,	AK131313	19896,0	244	chr10,	1	244	1	245	AK095784	5237,0	214	chr5,	2	214	626	838	NM_207471	9006,0	164	chr21,	1	164	995	1158
AF424542	508	1275	0.398431	5894,0	chr4,	AK127911	1870,0	135	chr8,	1	131	1	131	AK095784	5237,0	214	chr5,	2	214	626	838	NM_207471	9006,0	164	chr21,	1	164	995	1158
AF424542	618	1275	0.484706	5894,0	chr4,	AK091126	2282,0	246	chr8,	2	242	158	398	AK095784	5237,0	214	chr5,	2	214	626	838	NM_207471	9006,0	164	chr21,	1	164	995	1158
AF424542	448	1275	0.351373	5894,0	chr4,	AK131295	10359,0	134	chr1,	54	124	1	71	AK095784	5237,0	214	chr5,	2	214	626	838	NM_207471	9006,0	164	chr21,	1	164	995	1158
AF424542	488	1275	0.382745	5894,0	chr4,	AF194537	3303,0	111	chr7,	1	111	370	480	AK095784	5237,0	214	chr5,	2	214	626	838	NM_207471	9006,0	164	chr21,	1	164	995	1158
AF424542	515	1275	0.403922	5894,0	chr4,	AK092314	1599,0	148	chr9,	4	141	22	159	AK095784	5237,0	214	chr5,	2	214	626	838	NM_207471	9006,0	164	chr21,	1	164	995	1158
AF424542	485	1275	0.380392	5894,0	chr4,	AK131256	17805,0	177	chr12,	12	172	69	229	AF194537	3303,0	111	chr7,	1	111	370	480	AK095784	5237,0	214	chr5,	2	214	626	838
AF424542	580	1275	0.454902	5894,0	chr4,	AK131256	17805,0	177	chr12,	12	172	69	229	AK095784	5237,0	214	chr5,	2	214	626	838	AK093664	5804,0	206	chr4,	2	206	935	1140
AF424542	621	1275	0.487059	5894,0	chr4,	AK131256	17805,0	177	chr12,	12	172	69	229	AK095784	5237,0	214	chr5,	2	214	626	838	AK125948	9272,1	254	chr20,	1	247	990	1236
AF424542	457	1275	0.358431	5894,0	chr4,	AK131256	17805,0	177	chr12,	12	172	69	229	AK095784	5237,0	214	chr5,	2	214	626	838	AF258574	15257,0	122	chr16,	16	98	982	1064
AF424542	494	1275	0.387451	5894,0	chr4,	AK131256	17805,0	177	chr12,	12	172	69	229	AK095784	5237,0	214	chr5,	2	214	626	838	AK129962	7587,0	120	chr2,	1	120	1104	1223
AF424542	496	1275	0.38902	5894,0	chr4,	AK131256	17805,0	177	chr12,	12	172	69	229	AK095784	5237,0	214	chr5,	2	214	626	838	AK097920	15587,0	126	chr15,	1	122	943	1064
AF424542	572	1275	0.448627	5894,0	chr4,	AK131256	17805,0	177	chr12,	12	172	69	229	AK095784	5237,0	214	chr5,	2	214	626	838	AK126238	9831,0	213	chr1,chr1_random,	16	213	1078	1275
AF424542	574	1275	0.450196	5894,0	chr4,	AK131256	17805,0	177	chr12,	12	172	69	229	AK095784	5237,0	214	chr5,	2	214	626	838	AK127320	1450,0	200	chr9,chr9,	1	200	1076	1275
AF424542	569	1275	0.446275	5894,0	chr4,	AK131313	19896,0	244	chr10,	1	244	1	245	AF194537	3303,0	111	chr7,	1	111	370	480	AK095784	5237,0	214	chr5,	2	214	626	838
AF424542	664	1275	0.520784	5894,0	chr4,	AK131313	19896,0	244	chr10,	1	244	1	245	AK095784	5237,0	214	chr5,	2	214	626	838	AK093664	5804,0	206	chr4,	2	206	935	1140
AF424542	705	1275	0.552941	5894,0	chr4,	AK131313	19896,0	244	chr10,	1	244	1	245	AK095784	5237,0	214	chr5,	2	214	626	838	AK125948	9272,1	254	chr20,	1	247	990	1236
AF424542	541	1275	0.424314	5894,0	chr4,	AK131313	19896,0	244	chr10,	1	244	1	245	AK095784	5237,0	214	chr5,	2	214	626	838	AF258574	15257,0	122	chr16,	16	98	982	1064
AF424542	578	1275	0.453333	5894,0	chr4,	AK131313	19896,0	244	chr10,	1	244	1	245	AK095784	5237,0	214	chr5,	2	214	626	838	AK129962	7587,0	120	chr2,	1	120	1104	1223
AF424542	580	1275	0.454902	5894,0	chr4,	AK131313	19896,0	244	chr10,	1	244	1	245	AK095784	5237,0	214	chr5,	2	214	626	838	AK097920	15587,0	126	chr15,	1	122	943	1064
AF424542	656	1275	0.51451	5894,0	chr4,	AK131313	19896,0	244	chr10,	1	244	1	245	AK095784	5237,0	214	chr5,	2	214	626	838	AK126238	9831,0	213	chr1,chr1_random,	16	213	1078	1275
AF424542	658	1275	0.516078	5894,0	chr4,	AK131313	19896,0	244	chr10,	1	244	1	245	AK095784	5237,0	214	chr5,	2	214	626	838	AK127320	1450,0	200	chr9,chr9,	1	200	1076	1275
AF424542	585	1275	0.458824	5894,0	chr4,	AK127911	1870,0	135	chr8,	1	131	1	131	AK091126	2282,0	246	chr8,	2	242	158	398	AK095784	5237,0	214	chr5,	2	214	626	838
AF424542	455	1275	0.356863	5894,0	chr4,	AK127911	1870,0	135	chr8,	1	131	1	131	AF194537	3303,0	111	chr7,	1	111	370	480	AK095784	5237,0	214	chr5,	2	214	626	838
AF424542	550	1275	0.431373	5894,0	chr4,	AK127911	1870,0	135	chr8,	1	131	1	131	AK095784	5237,0	214	chr5,	2	214	626	838	AK093664	5804,0	206	chr4,	2	206	935	1140
AF424542	591	1275	0.463529	5894,0	chr4,	AK127911	1870,0	135	chr8,	1	131	1	131	AK095784	5237,0	214	chr5,	2	214	626	838	AK125948	9272,1	254	chr20,	1	247	990	1236
AF424542	427	1275	0.334902	5894,0	chr4,	AK127911	1870,0	135	chr8,	1	131	1	131	AK095784	5237,0	214	chr5,	2	214	626	838	AF258574	15257,0	122	chr16,	16	98	982	1064
AF424542	464	1275	0.363922	5894,0	chr4,	AK127911	1870,0	135	chr8,	1	131	1	131	AK095784	5237,0	214	chr5,	2	214	626	838	AK129962	7587,0	120	chr2,	1	120	1104	1223
AF424542	466	1275	0.36549	5894,0	chr4,	AK127911	1870,0	135	chr8,	1	131	1	131	AK095784	5237,0	214	chr5,	2	214	626	838	AK097920	15587,0	126	chr15,	1	122	943	1064
AF424542	542	1275	0.425098	5894,0	chr4,	AK127911	1870,0	135	chr8,	1	131	1	131	AK095784	5237,0	214	chr5,	2	214	626	838	AK126238	9831,0	213	chr1,chr1_random,	16	213	1078	1275
AF424542	544	1275	0.426667	5894,0	chr4,	AK127911	1870,0	135	chr8,	1	131	1	131	AK095784	5237,0	214	chr5,	2	214	626	838	AK127320	1450,0	200	chr9,chr9,	1	200	1076	1275
AF424542	525	1275	0.411765	5894,0	chr4,	AK131295	10359,0	134	chr1,	54	124	1	71	AK091126	2282,0	246	chr8,	2	242	158	398	AK095784	5237,0	214	chr5,	2	214	626	838
AF424542	660	1275	0.517647	5894,0	chr4,	AK091126	2282,0	246	chr8,	2	242	158	398	AK095784	5237,0	214	chr5,	2	214	626	838	AK093664	5804,0	206	chr4,	2	206	935	1140
AF424542	701	1275	0.549804	5894,0	chr4,	AK091126	2282,0	246	chr8,	2	242	158	398	AK095784	5237,0	214	chr5,	2	214	626	838	AK125948	9272,1	254	chr20,	1	247	990	1236
AF424542	537	1275	0.421176	5894,0	chr4,	AK091126	2282,0	246	chr8,	2	242	158	398	AK095784	5237,0	214	chr5,	2	214	626	838	AF258574	15257,0	122	chr16,	16	98	982	1064
AF424542	574	1275	0.450196	5894,0	chr4,	AK091126	2282,0	246	chr8,	2	242	158	398	AK095784	5237,0	214	chr5,	2	214	626	838	AK129962	7587,0	120	chr2,	1	120	1104	1223
AF424542	576	1275	0.451765	5894,0	chr4,	AK091126	2282,0	246	chr8,	2	242	158	398	AK095784	5237,0	214	chr5,	2	214	626	838	AK097920	15587,0	126	chr15,	1	122	943	1064
AF424542	652	1275	0.511373	5894,0	chr4,	AK091126	2282,0	246	chr8,	2	242	158	398	AK095784	5237,0	214	chr5,	2	214	626	838	AK126238	9831,0	213	chr1,chr1_random,	16	213	1078	1275
AF424542	654	1275	0.512941	5894,0	chr4,	AK091126	2282,0	246	chr8,	2	242	158	398	AK095784	5237,0	214	chr5,	2	214	626	838	AK127320	1450,0	200	chr9,chr9,	1	200	1076	1275
AF424542	395	1275	0.309804	5894,0	chr4,	AK131295	10359,0	134	chr1,	54	124	1	71	AF194537	3303,0	111	chr7,	1	111	370	480	AK095784	5237,0	214	chr5,	2	214	626	838
AF424542	490	1275	0.384314	5894,0	chr4,	AK131295	10359,0	134	chr1,	54	124	1	71	AK095784	5237,0	214	chr5,	2	214	626	838	AK093664	5804,0	206	chr4,	2	206	935	1140
AF424542	531	1275	0.416471	5894,0	chr4,	AK131295	10359,0	134	chr1,	54	124	1	71	AK095784	5237,0	214	chr5,	2	214	626	838	AK125948	9272,1	254	chr20,	1	247	990	1236
AF424542	367	1275	0.287843	5894,0	chr4,	AK131295	10359,0	134	chr1,	54	124	1	71	AK095784	5237,0	214	chr5,	2	214	626	838	AF258574	15257,0	122	chr16,	16	98	982	1064
AF424542	404	1275	0.316863	5894,0	chr4,	AK131295	10359,0	134	chr1,	54	124	1	71	AK095784	5237,0	214	chr5,	2	214	626	838	AK129962	7587,0	120	chr2,	1	120	1104	1223
AF424542	406	1275	0.318431	5894,0	chr4,	AK131295	10359,0	134	chr1,	54	124	1	71	AK095784	5237,0	214	chr5,	2	214	626	838	AK097920	15587,0	126	chr15,	1	122	943	1064
AF424542	482	1275	0.378039	5894,0	chr4,	AK131295	10359,0	134	chr1,	54	124	1	71	AK095784	5237,0	214	chr5,	2	214	626	838	AK126238	9831,0	213	chr1,chr1_random,	16	213	1078	1275
AF424542	484	1275	0.379608	5894,0	chr4,	AK131295	10359,0	134	chr1,	54	124	1	71	AK095784	5237,0	214	chr5,	2	214	626	838	AK127320	1450,0	200	chr9,chr9,	1	200	1076	1275
AF424542	530	1275	0.415686	5894,0	chr4,	AF194537	3303,0	111	chr7,	1	111	370	480	AK095784	5237,0	214	chr5,	2	214	626	838	AK093664	5804,0	206	chr4,	2	206	935	1140
AF424542	571	1275	0.447843	5894,0	chr4,	AF194537	3303,0	111	chr7,	1	111	370	480	AK095784	5237,0	214	chr5,	2	214	626	838	AK125948	9272,1	254	chr20,	1	247	990	1236
AF424542	407	1275	0.319216	5894,0	chr4,	AF194537	3303,0	111	chr7,	1	111	370	480	AK095784	5237,0	214	chr5,	2	214	626	838	AF258574	15257,0	122	chr16,	16	98	982	1064
AF424542	444	1275	0.348235	5894,0	chr4,	AF194537	3303,0	111	chr7,	1	111	370	480	AK095784	5237,0	214	chr5,	2	214	626	838	AK129962	7587,0	120	chr2,	1	120	1104	1223
AF424542	446	1275	0.349804	5894,0	chr4,	AF194537	3303,0	111	chr7,	1	111	370	480	AK095784	5237,0	214	chr5,	2	214	626	838	AK097920	15587,0	126	chr15,	1	122	943	1064
AF424542	522	1275	0.409412	5894,0	chr4,	AF194537	3303,0	111	chr7,	1	111	370	480	AK095784	5237,0	214	chr5,	2	214	626	838	AK126238	9831,0	213	chr1,chr1_random,	16	213	1078	1275
AF424542	524	1275	0.41098	5894,0	chr4,	AF194537	3303,0	111	chr7,	1	111	370	480	AK095784	5237,0	214	chr5,	2	214	626	838	AK127320	1450,0	200	chr9,chr9,	1	200	1076	1275
AF424542	462	1275	0.362353	5894,0	chr4,	AK092314	1599,0	148	chr9,	4	141	22	159	AF194537	3303,0	111	chr7,	1	111	370	480	AK095784	5237,0	214	chr5,	2	214	626	838
AF424542	557	1275	0.436863	5894,0	chr4,	AK092314	1599,0	148	chr9,	4	141	22	159	AK095784	5237,0	214	chr5,	2	214	626	838	AK093664	5804,0	206	chr4,	2	206	935	1140
AF424542	598	1275	0.46902	5894,0	chr4,	AK092314	1599,0	148	chr9,	4	141	22	159	AK095784	5237,0	214	chr5,	2	214	626	838	AK125948	9272,1	254	chr20,	1	247	990	1236
AF424542	416	1275	0.326275	5894,0	chr4,	AK095784	5237,0	214	chr5,	2	214	626	838	AF258574	15257,0	122	chr16,	16	98	982	1064	AK129962	7587,0	120	chr2,	1	120	1104	1223
AF424542	494	1275	0.387451	5894,0	chr4,	AK095784	5237,0	214	chr5,	2	214	626	838	AF258574	15257,0	122	chr16,	16	98	982	1064	AK126238	9831,0	213	chr1,chr1_random,	16	213	1078	1275
AF424542	496	1275	0.38902	5894,0	chr4,	AK095784	5237,0	214	chr5,	2	214	626	838	AF258574	15257,0	122	chr16,	16	98	982	1064	AK127320	1450,0	200	chr9,chr9,	1	200	1076	1275
AF424542	434	1275	0.340392	5894,0	chr4,	AK092314	1599,0	148	chr9,	4	141	22	159	AK095784	5237,0	214	chr5,	2	214	626	838	AF258574	15257,0	122	chr16,	16	98	982	1064
AF424542	455	1275	0.356863	5894,0	chr4,	AK095784	5237,0	214	chr5,	2	214	626	838	AK097920	15587,0	126	chr15,	1	122	943	1064	AK129962	7587,0	120	chr2,	1	120	1104	1223
AF424542	471	1275	0.369412	5894,0	chr4,	AK092314	1599,0	148	chr9,	4	141	22	159	AK095784	5237,0	214	chr5,	2	214	626	838	AK129962	7587,0	120	chr2,	1	120	1104	1223
AF424542	533	1275	0.418039	5894,0	chr4,	AK095784	5237,0	214	chr5,	2	214	626	838	AK097920	15587,0	126	chr15,	1	122	943	1064	AK126238	9831,0	213	chr1,chr1_random,	16	213	1078	1275
AF424542	535	1275	0.419608	5894,0	chr4,	AK095784	5237,0	214	chr5,	2	214	626	838	AK097920	15587,0	126	chr15,	1	122	943	1064	AK127320	1450,0	200	chr9,chr9,	1	200	1076	1275
AF424542	473	1275	0.37098	5894,0	chr4,	AK092314	1599,0	148	chr9,	4	141	22	159	AK095784	5237,0	214	chr5,	2	214	626	838	AK097920	15587,0	126	chr15,	1	122	943	1064
AF424542	549	1275	0.430588	5894,0	chr4,	AK092314	1599,0	148	chr9,	4	141	22	159	AK095784	5237,0	214	chr5,	2	214	626	838	AK126238	9831,0	213	chr1,chr1_random,	16	213	1078	1275
AF424542	551	1275	0.432157	5894,0	chr4,	AK092314	1599,0	148	chr9,	4	141	22	159	AK095784	5237,0	214	chr5,	2	214	626	838	AK127320	1450,0	200	chr9,chr9,	1	200	1076	1275
AF424542	436	1275	0.341961	5894,0	chr4,	AK131256	17805,0	177	chr12,	12	172	69	229	AF194537	3303,0	111	chr7,	1	111	370	480	NM_207471	9006,0	164	chr21,	1	164	995	1158
AF424542	552	1275	0.432941	5894,0	chr4,	AK131256	17805,0	177	chr12,	12	172	69	229	NM_001013689	516,1	238	chrX,	1	227	570	796	NM_207471	9006,0	164	chr21,	1	164	995	1158
AF424542	509	1275	0.399216	5894,0	chr4,	AK131256	17805,0	177	chr12,	12	172	69	229	AK127459	516,1	195	chrX,chrX,chrX,	1	184	613	796	NM_207471	9006,0	164	chr21,	1	164	995	1158
AF424542	652	1275	0.511373	5894,0	chr4,	AK131256	17805,0	177	chr12,	12	172	69	229	BC036758	5780,0	328	chr4,	1	327	613	939	NM_207471	9006,0	164	chr21,	1	164	995	1158
AF424542	511	1275	0.400784	5894,0	chr4,	AK131256	17805,0	177	chr12,	12	172	69	229	AK126793	6939,0	188	chr3,	3	188	592	777	NM_207471	9006,0	164	chr21,	1	164	995	1158
AF424542	507	1275	0.397647	5894,0	chr4,	AK131256	17805,0	177	chr12,	12	172	69	229	AK127765	9610,0	184	chr20,	1	182	555	736	NM_207471	9006,0	164	chr21,	1	164	995	1158
AF424542	596	1275	0.467451	5894,0	chr4,	AK131256	17805,0	177	chr12,	12	172	69	229	AK094887	14471,0	272	chr17,	1	265	595	865	NM_207471	9006,0	164	chr21,	1	164	995	1158
AF424542	506	1275	0.396863	5894,0	chr4,	AK131256	17805,0	177	chr12,	12	172	69	229	AK130656	17284,0	181	chr12,	1	181	613	793	NM_207471	9006,0	164	chr21,	1	164	995	1158
AF424542	484	1275	0.379608	5894,0	chr4,	AK131256	17805,0	177	chr12,	12	172	69	229	AK124630	8314,0	174	chr2,	1	147	754	912	NM_207471	9006,0	164	chr21,	1	164	995	1158
AF424542	441	1275	0.345882	5894,0	chr4,	AK131256	17805,0	177	chr12,	12	172	69	229	AK127847	19402,0	129	chr11,	9	124	569	684	NM_207471	9006,0	164	chr21,	1	164	995	1158
AF424542	486	1275	0.381176	5894,0	chr4,	AK131256	17805,0	177	chr12,	12	172	69	229	AK125782	9555,0	179	chr20,	1	160	704	864	NM_207471	9006,0	164	chr21,	1	164	995	1158
AF424542	520	1275	0.407843	5894,0	chr4,	AK131313	19896,0	244	chr10,	1	244	1	245	AF194537	3303,0	111	chr7,	1	111	370	480	NM_207471	9006,0	164	chr21,	1	164	995	1158
AF424542	636	1275	0.498824	5894,0	chr4,	AK131313	19896,0	244	chr10,	1	244	1	245	NM_001013689	516,1	238	chrX,	1	227	570	796	NM_207471	9006,0	164	chr21,	1	164	995	1158
AF424542	593	1275	0.465098	5894,0	chr4,	AK131313	19896,0	244	chr10,	1	244	1	245	AK127459	516,1	195	chrX,chrX,chrX,	1	184	613	796	NM_207471	9006,0	164	chr21,	1	164	995	1158
AF424542	736	1275	0.577255	5894,0	chr4,	AK131313	19896,0	244	chr10,	1	244	1	245	BC036758	5780,0	328	chr4,	1	327	613	939	NM_207471	9006,0	164	chr21,	1	164	995	1158
AF424542	595	1275	0.466667	5894,0	chr4,	AK131313	19896,0	244	chr10,	1	244	1	245	AK126793	6939,0	188	chr3,	3	188	592	777	NM_207471	9006,0	164	chr21,	1	164	995	1158
AF424542	591	1275	0.463529	5894,0	chr4,	AK131313	19896,0	244	chr10,	1	244	1	245	AK127765	9610,0	184	chr20,	1	182	555	736	NM_207471	9006,0	164	chr21,	1	164	995	1158
AF424542	680	1275	0.533333	5894,0	chr4,	AK131313	19896,0	244	chr10,	1	244	1	245	AK094887	14471,0	272	chr17,	1	265	595	865	NM_207471	9006,0	164	chr21,	1	164	995	1158
AF424542	590	1275	0.462745	5894,0	chr4,	AK131313	19896,0	244	chr10,	1	244	1	245	AK130656	17284,0	181	chr12,	1	181	613	793	NM_207471	9006,0	164	chr21,	1	164	995	1158
AF424542	568	1275	0.44549	5894,0	chr4,	AK131313	19896,0	244	chr10,	1	244	1	245	AK124630	8314,0	174	chr2,	1	147	754	912	NM_207471	9006,0	164	chr21,	1	164	995	1158
AF424542	525	1275	0.411765	5894,0	chr4,	AK131313	19896,0	244	chr10,	1	244	1	245	AK127847	19402,0	129	chr11,	9	124	569	684	NM_207471	9006,0	164	chr21,	1	164	995	1158
AF424542	570	1275	0.447059	5894,0	chr4,	AK131313	19896,0	244	chr10,	1	244	1	245	AK125782	9555,0	179	chr20,	1	160	704	864	NM_207471	9006,0	164	chr21,	1	164	995	1158
AF424542	536	1275	0.420392	5894,0	chr4,	AK127911	1870,0	135	chr8,	1	131	1	131	AK091126	2282,0	246	chr8,	2	242	158	398	NM_207471	9006,0	164	chr21,	1	164	995	1158
AF424542	406	1275	0.318431	5894,0	chr4,	AK127911	1870,0	135	chr8,	1	131	1	131	AF194537	3303,0	111	chr7,	1	111	370	480	NM_207471	9006,0	164	chr21,	1	164	995	1158
AF424542	522	1275	0.409412	5894,0	chr4,	AK127911	1870,0	135	chr8,	1	131	1	131	NM_001013689	516,1	238	chrX,	1	227	570	796	NM_207471	9006,0	164	chr21,	1	164	995	1158
AF424542	479	1275	0.375686	5894,0	chr4,	AK127911	1870,0	135	chr8,	1	131	1	131	AK127459	516,1	195	chrX,chrX,chrX,	1	184	613	796	NM_207471	9006,0	164	chr21,	1	164	995	1158
AF424542	622	1275	0.487843	5894,0	chr4,	AK127911	1870,0	135	chr8,	1	131	1	131	BC036758	5780,0	328	chr4,	1	327	613	939	NM_207471	9006,0	164	chr21,	1	164	995	1158
AF424542	481	1275	0.377255	5894,0	chr4,	AK127911	1870,0	135	chr8,	1	131	1	131	AK126793	6939,0	188	chr3,	3	188	592	777	NM_207471	9006,0	164	chr21,	1	164	995	1158
AF424542	477	1275	0.374118	5894,0	chr4,	AK127911	1870,0	135	chr8,	1	131	1	131	AK127765	9610,0	184	chr20,	1	182	555	736	NM_207471	9006,0	164	chr21,	1	164	995	1158
AF424542	566	1275	0.443922	5894,0	chr4,	AK127911	1870,0	135	chr8,	1	131	1	131	AK094887	14471,0	272	chr17,	1	265	595	865	NM_207471	9006,0	164	chr21,	1	164	995	1158
AF424542	476	1275	0.373333	5894,0	chr4,	AK127911	1870,0	135	chr8,	1	131	1	131	AK130656	17284,0	181	chr12,	1	181	613	793	NM_207471	9006,0	164	chr21,	1	164	995	1158
AF424542	454	1275	0.356078	5894,0	chr4,	AK127911	1870,0	135	chr8,	1	131	1	131	AK124630	8314,0	174	chr2,	1	147	754	912	NM_207471	9006,0	164	chr21,	1	164	995	1158
AF424542	411	1275	0.322353	5894,0	chr4,	AK127911	1870,0	135	chr8,	1	131	1	131	AK127847	19402,0	129	chr11,	9	124	569	684	NM_207471	9006,0	164	chr21,	1	164	995	1158
AF424542	456	1275	0.357647	5894,0	chr4,	AK127911	1870,0	135	chr8,	1	131	1	131	AK125782	9555,0	179	chr20,	1	160	704	864	NM_207471	9006,0	164	chr21,	1	164	995	1158
AF424542	476	1275	0.373333	5894,0	chr4,	AK131295	10359,0	134	chr1,	54	124	1	71	AK091126	2282,0	246	chr8,	2	242	158	398	NM_207471	9006,0	164	chr21,	1	164	995	1158
AF424542	632	1275	0.495686	5894,0	chr4,	AK091126	2282,0	246	chr8,	2	242	158	398	NM_001013689	516,1	238	chrX,	1	227	570	796	NM_207471	9006,0	164	chr21,	1	164	995	1158
AF424542	589	1275	0.461961	5894,0	chr4,	AK091126	2282,0	246	chr8,	2	242	158	398	AK127459	516,1	195	chrX,chrX,chrX,	1	184	613	796	NM_207471	9006,0	164	chr21,	1	164	995	1158
AF424542	732	1275	0.574118	5894,0	chr4,	AK091126	2282,0	246	chr8,	2	242	158	398	BC036758	5780,0	328	chr4,	1	327	613	939	NM_207471	9006,0	164	chr21,	1	164	995	1158
AF424542	591	1275	0.463529	5894,0	chr4,	AK091126	2282,0	246	chr8,	2	242	158	398	AK126793	6939,0	188	chr3,	3	188	592	777	NM_207471	9006,0	164	chr21,	1	164	995	1158
AF424542	587	1275	0.460392	5894,0	chr4,	AK091126	2282,0	246	chr8,	2	242	158	398	AK127765	9610,0	184	chr20,	1	182	555	736	NM_207471	9006,0	164	chr21,	1	164	995	1158
AF424542	676	1275	0.530196	5894,0	chr4,	AK091126	2282,0	246	chr8,	2	242	158	398	AK094887	14471,0	272	chr17,	1	265	595	865	NM_207471	9006,0	164	chr21,	1	164	995	1158
AF424542	586	1275	0.459608	5894,0	chr4,	AK091126	2282,0	246	chr8,	2	242	158	398	AK130656	17284,0	181	chr12,	1	181	613	793	NM_207471	9006,0	164	chr21,	1	164	995	1158
AF424542	564	1275	0.442353	5894,0	chr4,	AK091126	2282,0	246	chr8,	2	242	158	398	AK124630	8314,0	174	chr2,	1	147	754	912	NM_207471	9006,0	164	chr21,	1	164	995	1158
AF424542	521	1275	0.408627	5894,0	chr4,	AK091126	2282,0	246	chr8,	2	242	158	398	AK127847	19402,0	129	chr11,	9	124	569	684	NM_207471	9006,0	164	chr21,	1	164	995	1158
AF424542	566	1275	0.443922	5894,0	chr4,	AK091126	2282,0	246	chr8,	2	242	158	398	AK125782	9555,0	179	chr20,	1	160	704	864	NM_207471	9006,0	164	chr21,	1	164	995	1158
AF424542	346	1275	0.271373	5894,0	chr4,	AK131295	10359,0	134	chr1,	54	124	1	71	AF194537	3303,0	111	chr7,	1	111	370	480	NM_207471	9006,0	164	chr21,	1	164	995	1158
AF424542	462	1275	0.362353	5894,0	chr4,	AK131295	10359,0	134	chr1,	54	124	1	71	NM_001013689	516,1	238	chrX,	1	227	570	796	NM_207471	9006,0	164	chr21,	1	164	995	1158
AF424542	419	1275	0.328627	5894,0	chr4,	AK131295	10359,0	134	chr1,	54	124	1	71	AK127459	516,1	195	chrX,chrX,chrX,	1	184	613	796	NM_207471	9006,0	164	chr21,	1	164	995	1158
AF424542	562	1275	0.440784	5894,0	chr4,	AK131295	10359,0	134	chr1,	54	124	1	71	BC036758	5780,0	328	chr4,	1	327	613	939	NM_207471	9006,0	164	chr21,	1	164	995	1158
AF424542	421	1275	0.330196	5894,0	chr4,	AK131295	10359,0	134	chr1,	54	124	1	71	AK126793	6939,0	188	chr3,	3	188	592	777	NM_207471	9006,0	164	chr21,	1	164	995	1158
AF424542	417	1275	0.327059	5894,0	chr4,	AK131295	10359,0	134	chr1,	54	124	1	71	AK127765	9610,0	184	chr20,	1	182	555	736	NM_207471	9006,0	164	chr21,	1	164	995	1158
AF424542	506	1275	0.396863	5894,0	chr4,	AK131295	10359,0	134	chr1,	54	124	1	71	AK094887	14471,0	272	chr17,	1	265	595	865	NM_207471	9006,0	164	chr21,	1	164	995	1158
AF424542	416	1275	0.326275	5894,0	chr4,	AK131295	10359,0	134	chr1,	54	124	1	71	AK130656	17284,0	181	chr12,	1	181	613	793	NM_207471	9006,0	164	chr21,	1	164	995	1158
AF424542	394	1275	0.30902	5894,0	chr4,	AK131295	10359,0	134	chr1,	54	124	1	71	AK124630	8314,0	174	chr2,	1	147	754	912	NM_207471	9006,0	164	chr21,	1	164	995	1158
AF424542	351	1275	0.275294	5894,0	chr4,	AK131295	10359,0	134	chr1,	54	124	1	71	AK127847	19402,0	129	chr11,	9	124	569	684	NM_207471	9006,0	164	chr21,	1	164	995	1158
AF424542	396	1275	0.310588	5894,0	chr4,	AK131295	10359,0	134	chr1,	54	124	1	71	AK125782	9555,0	179	chr20,	1	160	704	864	NM_207471	9006,0	164	chr21,	1	164	995	1158
AF424542	502	1275	0.393725	5894,0	chr4,	AF194537	3303,0	111	chr7,	1	111	370	480	NM_001013689	516,1	238	chrX,	1	227	570	796	NM_207471	9006,0	164	chr21,	1	164	995	1158
AF424542	459	1275	0.36	5894,0	chr4,	AF194537	3303,0	111	chr7,	1	111	370	480	AK127459	516,1	195	chrX,chrX,chrX,	1	184	613	796	NM_207471	9006,0	164	chr21,	1	164	995	1158
AF424542	602	1275	0.472157	5894,0	chr4,	AF194537	3303,0	111	chr7,	1	111	370	480	BC036758	5780,0	328	chr4,	1	327	613	939	NM_207471	9006,0	164	chr21,	1	164	995	1158
AF424542	461	1275	0.361569	5894,0	chr4,	AF194537	3303,0	111	chr7,	1	111	370	480	AK126793	6939,0	188	chr3,	3	188	592	777	NM_207471	9006,0	164	chr21,	1	164	995	1158
AF424542	457	1275	0.358431	5894,0	chr4,	AF194537	3303,0	111	chr7,	1	111	370	480	AK127765	9610,0	184	chr20,	1	182	555	736	NM_207471	9006,0	164	chr21,	1	164	995	1158
AF424542	546	1275	0.428235	5894,0	chr4,	AF194537	3303,0	111	chr7,	1	111	370	480	AK094887	14471,0	272	chr17,	1	265	595	865	NM_207471	9006,0	164	chr21,	1	164	995	1158
AF424542	456	1275	0.357647	5894,0	chr4,	AF194537	3303,0	111	chr7,	1	111	370	480	AK130656	17284,0	181	chr12,	1	181	613	793	NM_207471	9006,0	164	chr21,	1	164	995	1158
AF424542	434	1275	0.340392	5894,0	chr4,	AF194537	3303,0	111	chr7,	1	111	370	480	AK124630	8314,0	174	chr2,	1	147	754	912	NM_207471	9006,0	164	chr21,	1	164	995	1158
AF424542	391	1275	0.306667	5894,0	chr4,	AF194537	3303,0	111	chr7,	1	111	370	480	AK127847	19402,0	129	chr11,	9	124	569	684	NM_207471	9006,0	164	chr21,	1	164	995	1158
AF424542	436	1275	0.341961	5894,0	chr4,	AF194537	3303,0	111	chr7,	1	111	370	480	AK125782	9555,0	179	chr20,	1	160	704	864	NM_207471	9006,0	164	chr21,	1	164	995	1158
AF424542	413	1275	0.323922	5894,0	chr4,	AK092314	1599,0	148	chr9,	4	141	22	159	AF194537	3303,0	111	chr7,	1	111	370	480	NM_207471	9006,0	164	chr21,	1	164	995	1158
AF424542	529	1275	0.414902	5894,0	chr4,	AK092314	1599,0	148	chr9,	4	141	22	159	NM_001013689	516,1	238	chrX,	1	227	570	796	NM_207471	9006,0	164	chr21,	1	164	995	1158
AF424542	486	1275	0.381176	5894,0	chr4,	AK092314	1599,0	148	chr9,	4	141	22	159	AK127459	516,1	195	chrX,chrX,chrX,	1	184	613	796	NM_207471	9006,0	164	chr21,	1	164	995	1158
AF424542	629	1275	0.493333	5894,0	chr4,	AK092314	1599,0	148	chr9,	4	141	22	159	BC036758	5780,0	328	chr4,	1	327	613	939	NM_207471	9006,0	164	chr21,	1	164	995	1158
AF424542	488	1275	0.382745	5894,0	chr4,	AK092314	1599,0	148	chr9,	4	141	22	159	AK126793	6939,0	188	chr3,	3	188	592	777	NM_207471	9006,0	164	chr21,	1	164	995	1158
AF424542	505	1275	0.396078	5894,0	chr4,	AK127765	9610,0	184	chr20,	1	182	555	736	AK124630	8314,0	174	chr2,	1	147	754	912	NM_207471	9006,0	164	chr21,	1	164	995	1158
AF424542	484	1275	0.379608	5894,0	chr4,	AK092314	1599,0	148	chr9,	4	141	22	159	AK127765	9610,0	184	chr20,	1	182	555	736	NM_207471	9006,0	164	chr21,	1	164	995	1158
AF424542	573	1275	0.449412	5894,0	chr4,	AK092314	1599,0	148	chr9,	4	141	22	159	AK094887	14471,0	272	chr17,	1	265	595	865	NM_207471	9006,0	164	chr21,	1	164	995	1158
AF424542	483	1275	0.378824	5894,0	chr4,	AK092314	1599,0	148	chr9,	4	141	22	159	AK130656	17284,0	181	chr12,	1	181	613	793	NM_207471	9006,0	164	chr21,	1	164	995	1158
AF424542	439	1275	0.344314	5894,0	chr4,	AK127847	19402,0	129	chr11,	9	124	569	684	AK124630	8314,0	174	chr2,	1	147	754	912	NM_207471	9006,0	164	chr21,	1	164	995	1158
AF424542	461	1275	0.361569	5894,0	chr4,	AK092314	1599,0	148	chr9,	4	141	22	159	AK124630	8314,0	174	chr2,	1	147	754	912	NM_207471	9006,0	164	chr21,	1	164	995	1158
AF424542	441	1275	0.345882	5894,0	chr4,	AK127847	19402,0	129	chr11,	9	124	569	684	AK125782	9555,0	179	chr20,	1	160	704	864	NM_207471	9006,0	164	chr21,	1	164	995	1158
AF424542	418	1275	0.327843	5894,0	chr4,	AK092314	1599,0	148	chr9,	4	141	22	159	AK127847	19402,0	129	chr11,	9	124	569	684	NM_207471	9006,0	164	chr21,	1	164	995	1158
AF424542	463	1275	0.363137	5894,0	chr4,	AK092314	1599,0	148	chr9,	4	141	22	159	AK125782	9555,0	179	chr20,	1	160	704	864	NM_207471	9006,0	164	chr21,	1	164	995	1158
AF424542	499	1275	0.391373	5894,0	chr4,	AK131256	17805,0	177	chr12,	12	172	69	229	AF194537	3303,0	111	chr7,	1	111	370	480	NM_001013689	516,1	238	chrX,	1	227	570	796
AF424542	456	1275	0.357647	5894,0	chr4,	AK131256	17805,0	177	chr12,	12	172	69	229	AF194537	3303,0	111	chr7,	1	111	370	480	AK127459	516,1	195	chrX,chrX,chrX,	1	184	613	796
AF424542	599	1275	0.469804	5894,0	chr4,	AK131256	17805,0	177	chr12,	12	172	69	229	AF194537	3303,0	111	chr7,	1	111	370	480	BC036758	5780,0	328	chr4,	1	327	613	939
AF424542	458	1275	0.359216	5894,0	chr4,	AK131256	17805,0	177	chr12,	12	172	69	229	AF194537	3303,0	111	chr7,	1	111	370	480	AK126793	6939,0	188	chr3,	3	188	592	777
AF424542	454	1275	0.356078	5894,0	chr4,	AK131256	17805,0	177	chr12,	12	172	69	229	AF194537	3303,0	111	chr7,	1	111	370	480	AK127765	9610,0	184	chr20,	1	182	555	736
AF424542	543	1275	0.425882	5894,0	chr4,	AK131256	17805,0	177	chr12,	12	172	69	229	AF194537	3303,0	111	chr7,	1	111	370	480	AK094887	14471,0	272	chr17,	1	265	595	865
AF424542	453	1275	0.355294	5894,0	chr4,	AK131256	17805,0	177	chr12,	12	172	69	229	AF194537	3303,0	111	chr7,	1	111	370	480	AK130656	17284,0	181	chr12,	1	181	613	793
AF424542	431	1275	0.338039	5894,0	chr4,	AK131256	17805,0	177	chr12,	12	172	69	229	AF194537	3303,0	111	chr7,	1	111	370	480	AK124630	8314,0	174	chr2,	1	147	754	912
AF424542	478	1275	0.374902	5894,0	chr4,	AK131256	17805,0	177	chr12,	12	172	69	229	AF194537	3303,0	111	chr7,	1	111	370	480	AK093664	5804,0	206	chr4,	2	206	935	1140
AF424542	519	1275	0.407059	5894,0	chr4,	AK131256	17805,0	177	chr12,	12	172	69	229	AF194537	3303,0	111	chr7,	1	111	370	480	AK125948	9272,1	254	chr20,	1	247	990	1236
AF424542	355	1275	0.278431	5894,0	chr4,	AK131256	17805,0	177	chr12,	12	172	69	229	AF194537	3303,0	111	chr7,	1	111	370	480	AF258574	15257,0	122	chr16,	16	98	982	1064
AF424542	392	1275	0.307451	5894,0	chr4,	AK131256	17805,0	177	chr12,	12	172	69	229	AF194537	3303,0	111	chr7,	1	111	370	480	AK129962	7587,0	120	chr2,	1	120	1104	1223
AF424542	394	1275	0.30902	5894,0	chr4,	AK131256	17805,0	177	chr12,	12	172	69	229	AF194537	3303,0	111	chr7,	1	111	370	480	AK097920	15587,0	126	chr15,	1	122	943	1064
AF424542	470	1275	0.368627	5894,0	chr4,	AK131256	17805,0	177	chr12,	12	172	69	229	AF194537	3303,0	111	chr7,	1	111	370	480	AK126238	9831,0	213	chr1,chr1_random,	16	213	1078	1275
AF424542	388	1275	0.304314	5894,0	chr4,	AK131256	17805,0	177	chr12,	12	172	69	229	AF194537	3303,0	111	chr7,	1	111	370	480	AK127847	19402,0	129	chr11,	9	124	569	684
AF424542	433	1275	0.339608	5894,0	chr4,	AK131256	17805,0	177	chr12,	12	172	69	229	AF194537	3303,0	111	chr7,	1	111	370	480	AK125782	9555,0	179	chr20,	1	160	704	864
AF424542	472	1275	0.370196	5894,0	chr4,	AK131256	17805,0	177	chr12,	12	172	69	229	AF194537	3303,0	111	chr7,	1	111	370	480	AK127320	1450,0	200	chr9,chr9,	1	200	1076	1275
AF424542	594	1275	0.465882	5894,0	chr4,	AK131256	17805,0	177	chr12,	12	172	69	229	NM_001013689	516,1	238	chrX,	1	227	570	796	AK093664	5804,0	206	chr4,	2	206	935	1140
AF424542	635	1275	0.498039	5894,0	chr4,	AK131256	17805,0	177	chr12,	12	172	69	229	NM_001013689	516,1	238	chrX,	1	227	570	796	AK125948	9272,1	254	chr20,	1	247	990	1236
AF424542	471	1275	0.369412	5894,0	chr4,	AK131256	17805,0	177	chr12,	12	172	69	229	NM_001013689	516,1	238	chrX,	1	227	570	796	AF258574	15257,0	122	chr16,	16	98	982	1064
AF424542	508	1275	0.398431	5894,0	chr4,	AK131256	17805,0	177	chr12,	12	172	69	229	NM_001013689	516,1	238	chrX,	1	227	570	796	AK129962	7587,0	120	chr2,	1	120	1104	1223
AF424542	510	1275	0.4	5894,0	chr4,	AK131256	17805,0	177	chr12,	12	172	69	229	NM_001013689	516,1	238	chrX,	1	227	570	796	AK097920	15587,0	126	chr15,	1	122	943	1064
AF424542	586	1275	0.459608	5894,0	chr4,	AK131256	17805,0	177	chr12,	12	172	69	229	NM_001013689	516,1	238	chrX,	1	227	570	796	AK126238	9831,0	213	chr1,chr1_random,	16	213	1078	1275
AF424542	588	1275	0.461176	5894,0	chr4,	AK131256	17805,0	177	chr12,	12	172	69	229	NM_001013689	516,1	238	chrX,	1	227	570	796	AK127320	1450,0	200	chr9,chr9,	1	200	1076	1275
AF424542	551	1275	0.432157	5894,0	chr4,	AK131256	17805,0	177	chr12,	12	172	69	229	AK127459	516,1	195	chrX,chrX,chrX,	1	184	613	796	AK093664	5804,0	206	chr4,	2	206	935	1140
AF424542	592	1275	0.464314	5894,0	chr4,	AK131256	17805,0	177	chr12,	12	172	69	229	AK127459	516,1	195	chrX,chrX,chrX,	1	184	613	796	AK125948	9272,1	254	chr20,	1	247	990	1236
AF424542	428	1275	0.335686	5894,0	chr4,	AK131256	17805,0	177	chr12,	12	172	69	229	AK127459	516,1	195	chrX,chrX,chrX,	1	184	613	796	AF258574	15257,0	122	chr16,	16	98	982	1064
AF424542	465	1275	0.364706	5894,0	chr4,	AK131256	17805,0	177	chr12,	12	172	69	229	AK127459	516,1	195	chrX,chrX,chrX,	1	184	613	796	AK129962	7587,0	120	chr2,	1	120	1104	1223
AF424542	467	1275	0.366275	5894,0	chr4,	AK131256	17805,0	177	chr12,	12	172	69	229	AK127459	516,1	195	chrX,chrX,chrX,	1	184	613	796	AK097920	15587,0	126	chr15,	1	122	943	1064
AF424542	543	1275	0.425882	5894,0	chr4,	AK131256	17805,0	177	chr12,	12	172	69	229	AK127459	516,1	195	chrX,chrX,chrX,	1	184	613	796	AK126238	9831,0	213	chr1,chr1_random,	16	213	1078	1275
AF424542	545	1275	0.427451	5894,0	chr4,	AK131256	17805,0	177	chr12,	12	172	69	229	AK127459	516,1	195	chrX,chrX,chrX,	1	184	613	796	AK127320	1450,0	200	chr9,chr9,	1	200	1076	1275
AF424542	735	1275	0.576471	5894,0	chr4,	AK131256	17805,0	177	chr12,	12	172	69	229	BC036758	5780,0	328	chr4,	1	327	613	939	AK125948	9272,1	254	chr20,	1	247	990	1236
AF424542	571	1275	0.447843	5894,0	chr4,	AK131256	17805,0	177	chr12,	12	172	69	229	BC036758	5780,0	328	chr4,	1	327	613	939	AF258574	15257,0	122	chr16,	16	98	982	1064
AF424542	608	1275	0.476863	5894,0	chr4,	AK131256	17805,0	177	chr12,	12	172	69	229	BC036758	5780,0	328	chr4,	1	327	613	939	AK129962	7587,0	120	chr2,	1	120	1104	1223
AF424542	610	1275	0.478431	5894,0	chr4,	AK131256	17805,0	177	chr12,	12	172	69	229	BC036758	5780,0	328	chr4,	1	327	613	939	AK097920	15587,0	126	chr15,	1	122	943	1064
AF424542	686	1275	0.538039	5894,0	chr4,	AK131256	17805,0	177	chr12,	12	172	69	229	BC036758	5780,0	328	chr4,	1	327	613	939	AK126238	9831,0	213	chr1,chr1_random,	16	213	1078	1275
AF424542	688	1275	0.539608	5894,0	chr4,	AK131256	17805,0	177	chr12,	12	172	69	229	BC036758	5780,0	328	chr4,	1	327	613	939	AK127320	1450,0	200	chr9,chr9,	1	200	1076	1275
AF424542	553	1275	0.433725	5894,0	chr4,	AK131256	17805,0	177	chr12,	12	172	69	229	AK126793	6939,0	188	chr3,	3	188	592	777	AK093664	5804,0	206	chr4,	2	206	935	1140
AF424542	594	1275	0.465882	5894,0	chr4,	AK131256	17805,0	177	chr12,	12	172	69	229	AK126793	6939,0	188	chr3,	3	188	592	777	AK125948	9272,1	254	chr20,	1	247	990	1236
AF424542	430	1275	0.337255	5894,0	chr4,	AK131256	17805,0	177	chr12,	12	172	69	229	AK126793	6939,0	188	chr3,	3	188	592	777	AF258574	15257,0	122	chr16,	16	98	982	1064
AF424542	467	1275	0.366275	5894,0	chr4,	AK131256	17805,0	177	chr12,	12	172	69	229	AK126793	6939,0	188	chr3,	3	188	592	777	AK129962	7587,0	120	chr2,	1	120	1104	1223
AF424542	469	1275	0.367843	5894,0	chr4,	AK131256	17805,0	177	chr12,	12	172	69	229	AK126793	6939,0	188	chr3,	3	188	592	777	AK097920	15587,0	126	chr15,	1	122	943	1064
AF424542	545	1275	0.427451	5894,0	chr4,	AK131256	17805,0	177	chr12,	12	172	69	229	AK126793	6939,0	188	chr3,	3	188	592	777	AK126238	9831,0	213	chr1,chr1_random,	16	213	1078	1275
AF424542	547	1275	0.42902	5894,0	chr4,	AK131256	17805,0	177	chr12,	12	172	69	229	AK126793	6939,0	188	chr3,	3	188	592	777	AK127320	1450,0	200	chr9,chr9,	1	200	1076	1275
AF424542	502	1275	0.393725	5894,0	chr4,	AK131256	17805,0	177	chr12,	12	172	69	229	AK127765	9610,0	184	chr20,	1	182	555	736	AK124630	8314,0	174	chr2,	1	147	754	912
AF424542	549	1275	0.430588	5894,0	chr4,	AK131256	17805,0	177	chr12,	12	172	69	229	AK127765	9610,0	184	chr20,	1	182	555	736	AK093664	5804,0	206	chr4,	2	206	935	1140
AF424542	590	1275	0.462745	5894,0	chr4,	AK131256	17805,0	177	chr12,	12	172	69	229	AK127765	9610,0	184	chr20,	1	182	555	736	AK125948	9272,1	254	chr20,	1	247	990	1236
AF424542	426	1275	0.334118	5894,0	chr4,	AK131256	17805,0	177	chr12,	12	172	69	229	AK127765	9610,0	184	chr20,	1	182	555	736	AF258574	15257,0	122	chr16,	16	98	982	1064
AF424542	463	1275	0.363137	5894,0	chr4,	AK131256	17805,0	177	chr12,	12	172	69	229	AK127765	9610,0	184	chr20,	1	182	555	736	AK129962	7587,0	120	chr2,	1	120	1104	1223
AF424542	465	1275	0.364706	5894,0	chr4,	AK131256	17805,0	177	chr12,	12	172	69	229	AK127765	9610,0	184	chr20,	1	182	555	736	AK097920	15587,0	126	chr15,	1	122	943	1064
AF424542	541	1275	0.424314	5894,0	chr4,	AK131256	17805,0	177	chr12,	12	172	69	229	AK127765	9610,0	184	chr20,	1	182	555	736	AK126238	9831,0	213	chr1,chr1_random,	16	213	1078	1275
AF424542	543	1275	0.425882	5894,0	chr4,	AK131256	17805,0	177	chr12,	12	172	69	229	AK127765	9610,0	184	chr20,	1	182	555	736	AK127320	1450,0	200	chr9,chr9,	1	200	1076	1275
AF424542	638	1275	0.500392	5894,0	chr4,	AK131256	17805,0	177	chr12,	12	172	69	229	AK094887	14471,0	272	chr17,	1	265	595	865	AK093664	5804,0	206	chr4,	2	206	935	1140
AF424542	679	1275	0.532549	5894,0	chr4,	AK131256	17805,0	177	chr12,	12	172	69	229	AK094887	14471,0	272	chr17,	1	265	595	865	AK125948	9272,1	254	chr20,	1	247	990	1236
AF424542	515	1275	0.403922	5894,0	chr4,	AK131256	17805,0	177	chr12,	12	172	69	229	AK094887	14471,0	272	chr17,	1	265	595	865	AF258574	15257,0	122	chr16,	16	98	982	1064
AF424542	552	1275	0.432941	5894,0	chr4,	AK131256	17805,0	177	chr12,	12	172	69	229	AK094887	14471,0	272	chr17,	1	265	595	865	AK129962	7587,0	120	chr2,	1	120	1104	1223
AF424542	554	1275	0.43451	5894,0	chr4,	AK131256	17805,0	177	chr12,	12	172	69	229	AK094887	14471,0	272	chr17,	1	265	595	865	AK097920	15587,0	126	chr15,	1	122	943	1064
AF424542	630	1275	0.494118	5894,0	chr4,	AK131256	17805,0	177	chr12,	12	172	69	229	AK094887	14471,0	272	chr17,	1	265	595	865	AK126238	9831,0	213	chr1,chr1_random,	16	213	1078	1275
AF424542	632	1275	0.495686	5894,0	chr4,	AK131256	17805,0	177	chr12,	12	172	69	229	AK094887	14471,0	272	chr17,	1	265	595	865	AK127320	1450,0	200	chr9,chr9,	1	200	1076	1275
AF424542	548	1275	0.429804	5894,0	chr4,	AK131256	17805,0	177	chr12,	12	172	69	229	AK130656	17284,0	181	chr12,	1	181	613	793	AK093664	5804,0	206	chr4,	2	206	935	1140
AF424542	589	1275	0.461961	5894,0	chr4,	AK131256	17805,0	177	chr12,	12	172	69	229	AK130656	17284,0	181	chr12,	1	181	613	793	AK125948	9272,1	254	chr20,	1	247	990	1236
AF424542	425	1275	0.333333	5894,0	chr4,	AK131256	17805,0	177	chr12,	12	172	69	229	AK130656	17284,0	181	chr12,	1	181	613	793	AF258574	15257,0	122	chr16,	16	98	982	1064
AF424542	462	1275	0.362353	5894,0	chr4,	AK131256	17805,0	177	chr12,	12	172	69	229	AK130656	17284,0	181	chr12,	1	181	613	793	AK129962	7587,0	120	chr2,	1	120	1104	1223
AF424542	464	1275	0.363922	5894,0	chr4,	AK131256	17805,0	177	chr12,	12	172	69	229	AK130656	17284,0	181	chr12,	1	181	613	793	AK097920	15587,0	126	chr15,	1	122	943	1064
AF424542	540	1275	0.423529	5894,0	chr4,	AK131256	17805,0	177	chr12,	12	172	69	229	AK130656	17284,0	181	chr12,	1	181	613	793	AK126238	9831,0	213	chr1,chr1_random,	16	213	1078	1275
AF424542	542	1275	0.425098	5894,0	chr4,	AK131256	17805,0	177	chr12,	12	172	69	229	AK130656	17284,0	181	chr12,	1	181	613	793	AK127320	1450,0	200	chr9,chr9,	1	200	1076	1275
AF424542	526	1275	0.412549	5894,0	chr4,	AK131256	17805,0	177	chr12,	12	172	69	229	AK124630	8314,0	174	chr2,	1	147	754	912	AK093664	5804,0	206	chr4,	2	206	935	1140
AF424542	567	1275	0.444706	5894,0	chr4,	AK131256	17805,0	177	chr12,	12	172	69	229	AK124630	8314,0	174	chr2,	1	147	754	912	AK125948	9272,1	254	chr20,	1	247	990	1236
AF424542	403	1275	0.316078	5894,0	chr4,	AK131256	17805,0	177	chr12,	12	172	69	229	AK124630	8314,0	174	chr2,	1	147	754	912	AF258574	15257,0	122	chr16,	16	98	982	1064
AF424542	440	1275	0.345098	5894,0	chr4,	AK131256	17805,0	177	chr12,	12	172	69	229	AK124630	8314,0	174	chr2,	1	147	754	912	AK129962	7587,0	120	chr2,	1	120	1104	1223
AF424542	442	1275	0.346667	5894,0	chr4,	AK131256	17805,0	177	chr12,	12	172	69	229	AK124630	8314,0	174	chr2,	1	147	754	912	AK097920	15587,0	126	chr15,	1	122	943	1064
AF424542	518	1275	0.406275	5894,0	chr4,	AK131256	17805,0	177	chr12,	12	172	69	229	AK124630	8314,0	174	chr2,	1	147	754	912	AK126238	9831,0	213	chr1,chr1_random,	16	213	1078	1275
AF424542	436	1275	0.341961	5894,0	chr4,	AK131256	17805,0	177	chr12,	12	172	69	229	AK127847	19402,0	129	chr11,	9	124	569	684	AK124630	8314,0	174	chr2,	1	147	754	912
AF424542	520	1275	0.407843	5894,0	chr4,	AK131256	17805,0	177	chr12,	12	172	69	229	AK124630	8314,0	174	chr2,	1	147	754	912	AK127320	1450,0	200	chr9,chr9,	1	200	1076	1275
AF424542	483	1275	0.378824	5894,0	chr4,	AK131256	17805,0	177	chr12,	12	172	69	229	AK127847	19402,0	129	chr11,	9	124	569	684	AK093664	5804,0	206	chr4,	2	206	935	1140
AF424542	528	1275	0.414118	5894,0	chr4,	AK131256	17805,0	177	chr12,	12	172	69	229	AK125782	9555,0	179	chr20,	1	160	704	864	AK093664	5804,0	206	chr4,	2	206	935	1140
AF424542	524	1275	0.41098	5894,0	chr4,	AK131256	17805,0	177	chr12,	12	172	69	229	AK127847	19402,0	129	chr11,	9	124	569	684	AK125948	9272,1	254	chr20,	1	247	990	1236
AF424542	569	1275	0.446275	5894,0	chr4,	AK131256	17805,0	177	chr12,	12	172	69	229	AK125782	9555,0	179	chr20,	1	160	704	864	AK125948	9272,1	254	chr20,	1	247	990	1236
AF424542	364	1275	0.28549	5894,0	chr4,	AK131256	17805,0	177	chr12,	12	172	69	229	AF258574	15257,0	122	chr16,	16	98	982	1064	AK129962	7587,0	120	chr2,	1	120	1104	1223
AF424542	442	1275	0.346667	5894,0	chr4,	AK131256	17805,0	177	chr12,	12	172	69	229	AF258574	15257,0	122	chr16,	16	98	982	1064	AK126238	9831,0	213	chr1,chr1_random,	16	213	1078	1275
AF424542	360	1275	0.282353	5894,0	chr4,	AK131256	17805,0	177	chr12,	12	172	69	229	AK127847	19402,0	129	chr11,	9	124	569	684	AF258574	15257,0	122	chr16,	16	98	982	1064
AF424542	405	1275	0.317647	5894,0	chr4,	AK131256	17805,0	177	chr12,	12	172	69	229	AK125782	9555,0	179	chr20,	1	160	704	864	AF258574	15257,0	122	chr16,	16	98	982	1064
AF424542	444	1275	0.348235	5894,0	chr4,	AK131256	17805,0	177	chr12,	12	172	69	229	AF258574	15257,0	122	chr16,	16	98	982	1064	AK127320	1450,0	200	chr9,chr9,	1	200	1076	1275
AF424542	403	1275	0.316078	5894,0	chr4,	AK131256	17805,0	177	chr12,	12	172	69	229	AK097920	15587,0	126	chr15,	1	122	943	1064	AK129962	7587,0	120	chr2,	1	120	1104	1223
AF424542	397	1275	0.311373	5894,0	chr4,	AK131256	17805,0	177	chr12,	12	172	69	229	AK127847	19402,0	129	chr11,	9	124	569	684	AK129962	7587,0	120	chr2,	1	120	1104	1223
AF424542	442	1275	0.346667	5894,0	chr4,	AK131256	17805,0	177	chr12,	12	172	69	229	AK125782	9555,0	179	chr20,	1	160	704	864	AK129962	7587,0	120	chr2,	1	120	1104	1223
AF424542	481	1275	0.377255	5894,0	chr4,	AK131256	17805,0	177	chr12,	12	172	69	229	AK097920	15587,0	126	chr15,	1	122	943	1064	AK126238	9831,0	213	chr1,chr1_random,	16	213	1078	1275
AF424542	399	1275	0.312941	5894,0	chr4,	AK131256	17805,0	177	chr12,	12	172	69	229	AK127847	19402,0	129	chr11,	9	124	569	684	AK097920	15587,0	126	chr15,	1	122	943	1064
AF424542	444	1275	0.348235	5894,0	chr4,	AK131256	17805,0	177	chr12,	12	172	69	229	AK125782	9555,0	179	chr20,	1	160	704	864	AK097920	15587,0	126	chr15,	1	122	943	1064
AF424542	483	1275	0.378824	5894,0	chr4,	AK131256	17805,0	177	chr12,	12	172	69	229	AK097920	15587,0	126	chr15,	1	122	943	1064	AK127320	1450,0	200	chr9,chr9,	1	200	1076	1275
AF424542	475	1275	0.372549	5894,0	chr4,	AK131256	17805,0	177	chr12,	12	172	69	229	AK127847	19402,0	129	chr11,	9	124	569	684	AK126238	9831,0	213	chr1,chr1_random,	16	213	1078	1275
AF424542	520	1275	0.407843	5894,0	chr4,	AK131256	17805,0	177	chr12,	12	172	69	229	AK125782	9555,0	179	chr20,	1	160	704	864	AK126238	9831,0	213	chr1,chr1_random,	16	213	1078	1275
AF424542	438	1275	0.343529	5894,0	chr4,	AK131256	17805,0	177	chr12,	12	172	69	229	AK127847	19402,0	129	chr11,	9	124	569	684	AK125782	9555,0	179	chr20,	1	160	704	864
AF424542	477	1275	0.374118	5894,0	chr4,	AK131256	17805,0	177	chr12,	12	172	69	229	AK127847	19402,0	129	chr11,	9	124	569	684	AK127320	1450,0	200	chr9,chr9,	1	200	1076	1275
AF424542	522	1275	0.409412	5894,0	chr4,	AK131256	17805,0	177	chr12,	12	172	69	229	AK125782	9555,0	179	chr20,	1	160	704	864	AK127320	1450,0	200	chr9,chr9,	1	200	1076	1275
AF424542	524	1275	0.41098	5894,0	chr4,	AK131313	19896,0	244	chr10,	1	244	1	245	AK124630	8314,0	174	chr2,	1	147	754	912	AK129962	7587,0	120	chr2,	1	120	1104	1223
AF424542	520	1275	0.407843	5894,0	chr4,	AK131313	19896,0	244	chr10,	1	244	1	245	AK127847	19402,0	129	chr11,	9	124	569	684	AK124630	8314,0	174	chr2,	1	147	754	912
AF424542	567	1275	0.444706	5894,0	chr4,	AK131313	19896,0	244	chr10,	1	244	1	245	AK127847	19402,0	129	chr11,	9	124	569	684	AK093664	5804,0	206	chr4,	2	206	935	1140
AF424542	612	1275	0.48	5894,0	chr4,	AK131313	19896,0	244	chr10,	1	244	1	245	AK125782	9555,0	179	chr20,	1	160	704	864	AK093664	5804,0	206	chr4,	2	206	935	1140
AF424542	608	1275	0.476863	5894,0	chr4,	AK131313	19896,0	244	chr10,	1	244	1	245	AK127847	19402,0	129	chr11,	9	124	569	684	AK125948	9272,1	254	chr20,	1	247	990	1236
AF424542	653	1275	0.512157	5894,0	chr4,	AK131313	19896,0	244	chr10,	1	244	1	245	AK125782	9555,0	179	chr20,	1	160	704	864	AK125948	9272,1	254	chr20,	1	247	990	1236
AF424542	448	1275	0.351373	5894,0	chr4,	AK131313	19896,0	244	chr10,	1	244	1	245	AF258574	15257,0	122	chr16,	16	98	982	1064	AK129962	7587,0	120	chr2,	1	120	1104	1223
AF424542	526	1275	0.412549	5894,0	chr4,	AK131313	19896,0	244	chr10,	1	244	1	245	AF258574	15257,0	122	chr16,	16	98	982	1064	AK126238	9831,0	213	chr1,chr1_random,	16	213	1078	1275
AF424542	444	1275	0.348235	5894,0	chr4,	AK131313	19896,0	244	chr10,	1	244	1	245	AK127847	19402,0	129	chr11,	9	124	569	684	AF258574	15257,0	122	chr16,	16	98	982	1064
AF424542	489	1275	0.383529	5894,0	chr4,	AK131313	19896,0	244	chr10,	1	244	1	245	AK125782	9555,0	179	chr20,	1	160	704	864	AF258574	15257,0	122	chr16,	16	98	982	1064
AF424542	528	1275	0.414118	5894,0	chr4,	AK131313	19896,0	244	chr10,	1	244	1	245	AF258574	15257,0	122	chr16,	16	98	982	1064	AK127320	1450,0	200	chr9,chr9,	1	200	1076	1275
AF424542	481	1275	0.377255	5894,0	chr4,	AK131313	19896,0	244	chr10,	1	244	1	245	AK127847	19402,0	129	chr11,	9	124	569	684	AK129962	7587,0	120	chr2,	1	120	1104	1223
AF424542	526	1275	0.412549	5894,0	chr4,	AK131313	19896,0	244	chr10,	1	244	1	245	AK125782	9555,0	179	chr20,	1	160	704	864	AK129962	7587,0	120	chr2,	1	120	1104	1223
AF424542	565	1275	0.443137	5894,0	chr4,	AK131313	19896,0	244	chr10,	1	244	1	245	AK097920	15587,0	126	chr15,	1	122	943	1064	AK126238	9831,0	213	chr1,chr1_random,	16	213	1078	1275
AF424542	483	1275	0.378824	5894,0	chr4,	AK131313	19896,0	244	chr10,	1	244	1	245	AK127847	19402,0	129	chr11,	9	124	569	684	AK097920	15587,0	126	chr15,	1	122	943	1064
AF424542	528	1275	0.414118	5894,0	chr4,	AK131313	19896,0	244	chr10,	1	244	1	245	AK125782	9555,0	179	chr20,	1	160	704	864	AK097920	15587,0	126	chr15,	1	122	943	1064
AF424542	567	1275	0.444706	5894,0	chr4,	AK131313	19896,0	244	chr10,	1	244	1	245	AK097920	15587,0	126	chr15,	1	122	943	1064	AK127320	1450,0	200	chr9,chr9,	1	200	1076	1275
AF424542	559	1275	0.438431	5894,0	chr4,	AK131313	19896,0	244	chr10,	1	244	1	245	AK127847	19402,0	129	chr11,	9	124	569	684	AK126238	9831,0	213	chr1,chr1_random,	16	213	1078	1275
AF424542	604	1275	0.473725	5894,0	chr4,	AK131313	19896,0	244	chr10,	1	244	1	245	AK125782	9555,0	179	chr20,	1	160	704	864	AK126238	9831,0	213	chr1,chr1_random,	16	213	1078	1275
AF424542	606	1275	0.475294	5894,0	chr4,	AK131313	19896,0	244	chr10,	1	244	1	245	AK125782	9555,0	179	chr20,	1	160	704	864	AK127320	1450,0	200	chr9,chr9,	1	200	1076	1275
AF424542	599	1275	0.469804	5894,0	chr4,	AK127911	1870,0	135	chr8,	1	131	1	131	AK091126	2282,0	246	chr8,	2	242	158	398	NM_001013689	516,1	238	chrX,	1	227	570	796
AF424542	556	1275	0.436078	5894,0	chr4,	AK127911	1870,0	135	chr8,	1	131	1	131	AK091126	2282,0	246	chr8,	2	242	158	398	AK127459	516,1	195	chrX,chrX,chrX,	1	184	613	796
AF424542	699	1275	0.548235	5894,0	chr4,	AK127911	1870,0	135	chr8,	1	131	1	131	AK091126	2282,0	246	chr8,	2	242	158	398	BC036758	5780,0	328	chr4,	1	327	613	939
AF424542	558	1275	0.437647	5894,0	chr4,	AK127911	1870,0	135	chr8,	1	131	1	131	AK091126	2282,0	246	chr8,	2	242	158	398	AK126793	6939,0	188	chr3,	3	188	592	777
AF424542	554	1275	0.43451	5894,0	chr4,	AK127911	1870,0	135	chr8,	1	131	1	131	AK091126	2282,0	246	chr8,	2	242	158	398	AK127765	9610,0	184	chr20,	1	182	555	736
AF424542	643	1275	0.504314	5894,0	chr4,	AK127911	1870,0	135	chr8,	1	131	1	131	AK091126	2282,0	246	chr8,	2	242	158	398	AK094887	14471,0	272	chr17,	1	265	595	865
AF424542	553	1275	0.433725	5894,0	chr4,	AK127911	1870,0	135	chr8,	1	131	1	131	AK091126	2282,0	246	chr8,	2	242	158	398	AK130656	17284,0	181	chr12,	1	181	613	793
AF424542	531	1275	0.416471	5894,0	chr4,	AK127911	1870,0	135	chr8,	1	131	1	131	AK091126	2282,0	246	chr8,	2	242	158	398	AK124630	8314,0	174	chr2,	1	147	754	912
AF424542	578	1275	0.453333	5894,0	chr4,	AK127911	1870,0	135	chr8,	1	131	1	131	AK091126	2282,0	246	chr8,	2	242	158	398	AK093664	5804,0	206	chr4,	2	206	935	1140
AF424542	619	1275	0.48549	5894,0	chr4,	AK127911	1870,0	135	chr8,	1	131	1	131	AK091126	2282,0	246	chr8,	2	242	158	398	AK125948	9272,1	254	chr20,	1	247	990	1236
AF424542	455	1275	0.356863	5894,0	chr4,	AK127911	1870,0	135	chr8,	1	131	1	131	AK091126	2282,0	246	chr8,	2	242	158	398	AF258574	15257,0	122	chr16,	16	98	982	1064
AF424542	492	1275	0.385882	5894,0	chr4,	AK127911	1870,0	135	chr8,	1	131	1	131	AK091126	2282,0	246	chr8,	2	242	158	398	AK129962	7587,0	120	chr2,	1	120	1104	1223
AF424542	494	1275	0.387451	5894,0	chr4,	AK127911	1870,0	135	chr8,	1	131	1	131	AK091126	2282,0	246	chr8,	2	242	158	398	AK097920	15587,0	126	chr15,	1	122	943	1064
AF424542	570	1275	0.447059	5894,0	chr4,	AK127911	1870,0	135	chr8,	1	131	1	131	AK091126	2282,0	246	chr8,	2	242	158	398	AK126238	9831,0	213	chr1,chr1_random,	16	213	1078	1275
AF424542	488	1275	0.382745	5894,0	chr4,	AK127911	1870,0	135	chr8,	1	131	1	131	AK091126	2282,0	246	chr8,	2	242	158	398	AK127847	19402,0	129	chr11,	9	124	569	684
AF424542	533	1275	0.418039	5894,0	chr4,	AK127911	1870,0	135	chr8,	1	131	1	131	AK091126	2282,0	246	chr8,	2	242	158	398	AK125782	9555,0	179	chr20,	1	160	704	864
AF424542	572	1275	0.448627	5894,0	chr4,	AK127911	1870,0	135	chr8,	1	131	1	131	AK091126	2282,0	246	chr8,	2	242	158	398	AK127320	1450,0	200	chr9,chr9,	1	200	1076	1275
AF424542	410	1275	0.321569	5894,0	chr4,	AK127911	1870,0	135	chr8,	1	131	1	131	AK124630	8314,0	174	chr2,	1	147	754	912	AK129962	7587,0	120	chr2,	1	120	1104	1223
AF424542	406	1275	0.318431	5894,0	chr4,	AK127911	1870,0	135	chr8,	1	131	1	131	AK127847	19402,0	129	chr11,	9	124	569	684	AK124630	8314,0	174	chr2,	1	147	754	912
AF424542	453	1275	0.355294	5894,0	chr4,	AK127911	1870,0	135	chr8,	1	131	1	131	AK127847	19402,0	129	chr11,	9	124	569	684	AK093664	5804,0	206	chr4,	2	206	935	1140
AF424542	498	1275	0.390588	5894,0	chr4,	AK127911	1870,0	135	chr8,	1	131	1	131	AK125782	9555,0	179	chr20,	1	160	704	864	AK093664	5804,0	206	chr4,	2	206	935	1140
AF424542	494	1275	0.387451	5894,0	chr4,	AK127911	1870,0	135	chr8,	1	131	1	131	AK127847	19402,0	129	chr11,	9	124	569	684	AK125948	9272,1	254	chr20,	1	247	990	1236
AF424542	539	1275	0.422745	5894,0	chr4,	AK127911	1870,0	135	chr8,	1	131	1	131	AK125782	9555,0	179	chr20,	1	160	704	864	AK125948	9272,1	254	chr20,	1	247	990	1236
AF424542	334	1275	0.261961	5894,0	chr4,	AK127911	1870,0	135	chr8,	1	131	1	131	AF258574	15257,0	122	chr16,	16	98	982	1064	AK129962	7587,0	120	chr2,	1	120	1104	1223
AF424542	412	1275	0.323137	5894,0	chr4,	AK127911	1870,0	135	chr8,	1	131	1	131	AF258574	15257,0	122	chr16,	16	98	982	1064	AK126238	9831,0	213	chr1,chr1_random,	16	213	1078	1275
AF424542	330	1275	0.258824	5894,0	chr4,	AK127911	1870,0	135	chr8,	1	131	1	131	AK127847	19402,0	129	chr11,	9	124	569	684	AF258574	15257,0	122	chr16,	16	98	982	1064
AF424542	375	1275	0.294118	5894,0	chr4,	AK127911	1870,0	135	chr8,	1	131	1	131	AK125782	9555,0	179	chr20,	1	160	704	864	AF258574	15257,0	122	chr16,	16	98	982	1064
AF424542	414	1275	0.324706	5894,0	chr4,	AK127911	1870,0	135	chr8,	1	131	1	131	AF258574	15257,0	122	chr16,	16	98	982	1064	AK127320	1450,0	200	chr9,chr9,	1	200	1076	1275
AF424542	367	1275	0.287843	5894,0	chr4,	AK127911	1870,0	135	chr8,	1	131	1	131	AK127847	19402,0	129	chr11,	9	124	569	684	AK129962	7587,0	120	chr2,	1	120	1104	1223
AF424542	412	1275	0.323137	5894,0	chr4,	AK127911	1870,0	135	chr8,	1	131	1	131	AK125782	9555,0	179	chr20,	1	160	704	864	AK129962	7587,0	120	chr2,	1	120	1104	1223
AF424542	451	1275	0.353725	5894,0	chr4,	AK127911	1870,0	135	chr8,	1	131	1	131	AK097920	15587,0	126	chr15,	1	122	943	1064	AK126238	9831,0	213	chr1,chr1_random,	16	213	1078	1275
AF424542	369	1275	0.289412	5894,0	chr4,	AK127911	1870,0	135	chr8,	1	131	1	131	AK127847	19402,0	129	chr11,	9	124	569	684	AK097920	15587,0	126	chr15,	1	122	943	1064
AF424542	414	1275	0.324706	5894,0	chr4,	AK127911	1870,0	135	chr8,	1	131	1	131	AK125782	9555,0	179	chr20,	1	160	704	864	AK097920	15587,0	126	chr15,	1	122	943	1064
AF424542	453	1275	0.355294	5894,0	chr4,	AK127911	1870,0	135	chr8,	1	131	1	131	AK097920	15587,0	126	chr15,	1	122	943	1064	AK127320	1450,0	200	chr9,chr9,	1	200	1076	1275
AF424542	445	1275	0.34902	5894,0	chr4,	AK127911	1870,0	135	chr8,	1	131	1	131	AK127847	19402,0	129	chr11,	9	124	569	684	AK126238	9831,0	213	chr1,chr1_random,	16	213	1078	1275
AF424542	490	1275	0.384314	5894,0	chr4,	AK127911	1870,0	135	chr8,	1	131	1	131	AK125782	9555,0	179	chr20,	1	160	704	864	AK126238	9831,0	213	chr1,chr1_random,	16	213	1078	1275
AF424542	492	1275	0.385882	5894,0	chr4,	AK127911	1870,0	135	chr8,	1	131	1	131	AK125782	9555,0	179	chr20,	1	160	704	864	AK127320	1450,0	200	chr9,chr9,	1	200	1076	1275
AF424542	539	1275	0.422745	5894,0	chr4,	AK131295	10359,0	134	chr1,	54	124	1	71	AK091126	2282,0	246	chr8,	2	242	158	398	NM_001013689	516,1	238	chrX,	1	227	570	796
AF424542	496	1275	0.38902	5894,0	chr4,	AK131295	10359,0	134	chr1,	54	124	1	71	AK091126	2282,0	246	chr8,	2	242	158	398	AK127459	516,1	195	chrX,chrX,chrX,	1	184	613	796
AF424542	639	1275	0.501176	5894,0	chr4,	AK131295	10359,0	134	chr1,	54	124	1	71	AK091126	2282,0	246	chr8,	2	242	158	398	BC036758	5780,0	328	chr4,	1	327	613	939
AF424542	498	1275	0.390588	5894,0	chr4,	AK131295	10359,0	134	chr1,	54	124	1	71	AK091126	2282,0	246	chr8,	2	242	158	398	AK126793	6939,0	188	chr3,	3	188	592	777
AF424542	494	1275	0.387451	5894,0	chr4,	AK131295	10359,0	134	chr1,	54	124	1	71	AK091126	2282,0	246	chr8,	2	242	158	398	AK127765	9610,0	184	chr20,	1	182	555	736
AF424542	583	1275	0.457255	5894,0	chr4,	AK131295	10359,0	134	chr1,	54	124	1	71	AK091126	2282,0	246	chr8,	2	242	158	398	AK094887	14471,0	272	chr17,	1	265	595	865
AF424542	493	1275	0.386667	5894,0	chr4,	AK131295	10359,0	134	chr1,	54	124	1	71	AK091126	2282,0	246	chr8,	2	242	158	398	AK130656	17284,0	181	chr12,	1	181	613	793
AF424542	471	1275	0.369412	5894,0	chr4,	AK131295	10359,0	134	chr1,	54	124	1	71	AK091126	2282,0	246	chr8,	2	242	158	398	AK124630	8314,0	174	chr2,	1	147	754	912
AF424542	518	1275	0.406275	5894,0	chr4,	AK131295	10359,0	134	chr1,	54	124	1	71	AK091126	2282,0	246	chr8,	2	242	158	398	AK093664	5804,0	206	chr4,	2	206	935	1140
AF424542	559	1275	0.438431	5894,0	chr4,	AK131295	10359,0	134	chr1,	54	124	1	71	AK091126	2282,0	246	chr8,	2	242	158	398	AK125948	9272,1	254	chr20,	1	247	990	1236
AF424542	395	1275	0.309804	5894,0	chr4,	AK131295	10359,0	134	chr1,	54	124	1	71	AK091126	2282,0	246	chr8,	2	242	158	398	AF258574	15257,0	122	chr16,	16	98	982	1064
AF424542	432	1275	0.338824	5894,0	chr4,	AK131295	10359,0	134	chr1,	54	124	1	71	AK091126	2282,0	246	chr8,	2	242	158	398	AK129962	7587,0	120	chr2,	1	120	1104	1223
AF424542	434	1275	0.340392	5894,0	chr4,	AK131295	10359,0	134	chr1,	54	124	1	71	AK091126	2282,0	246	chr8,	2	242	158	398	AK097920	15587,0	126	chr15,	1	122	943	1064
AF424542	510	1275	0.4	5894,0	chr4,	AK131295	10359,0	134	chr1,	54	124	1	71	AK091126	2282,0	246	chr8,	2	242	158	398	AK126238	9831,0	213	chr1,chr1_random,	16	213	1078	1275
AF424542	428	1275	0.335686	5894,0	chr4,	AK131295	10359,0	134	chr1,	54	124	1	71	AK091126	2282,0	246	chr8,	2	242	158	398	AK127847	19402,0	129	chr11,	9	124	569	684
AF424542	473	1275	0.37098	5894,0	chr4,	AK131295	10359,0	134	chr1,	54	124	1	71	AK091126	2282,0	246	chr8,	2	242	158	398	AK125782	9555,0	179	chr20,	1	160	704	864
AF424542	512	1275	0.401569	5894,0	chr4,	AK131295	10359,0	134	chr1,	54	124	1	71	AK091126	2282,0	246	chr8,	2	242	158	398	AK127320	1450,0	200	chr9,chr9,	1	200	1076	1275
AF424542	674	1275	0.528627	5894,0	chr4,	AK091126	2282,0	246	chr8,	2	242	158	398	NM_001013689	516,1	238	chrX,	1	227	570	796	AK093664	5804,0	206	chr4,	2	206	935	1140
AF424542	715	1275	0.560784	5894,0	chr4,	AK091126	2282,0	246	chr8,	2	242	158	398	NM_001013689	516,1	238	chrX,	1	227	570	796	AK125948	9272,1	254	chr20,	1	247	990	1236
AF424542	551	1275	0.432157	5894,0	chr4,	AK091126	2282,0	246	chr8,	2	242	158	398	NM_001013689	516,1	238	chrX,	1	227	570	796	AF258574	15257,0	122	chr16,	16	98	982	1064
AF424542	588	1275	0.461176	5894,0	chr4,	AK091126	2282,0	246	chr8,	2	242	158	398	NM_001013689	516,1	238	chrX,	1	227	570	796	AK129962	7587,0	120	chr2,	1	120	1104	1223
AF424542	590	1275	0.462745	5894,0	chr4,	AK091126	2282,0	246	chr8,	2	242	158	398	NM_001013689	516,1	238	chrX,	1	227	570	796	AK097920	15587,0	126	chr15,	1	122	943	1064
AF424542	666	1275	0.522353	5894,0	chr4,	AK091126	2282,0	246	chr8,	2	242	158	398	NM_001013689	516,1	238	chrX,	1	227	570	796	AK126238	9831,0	213	chr1,chr1_random,	16	213	1078	1275
AF424542	668	1275	0.523922	5894,0	chr4,	AK091126	2282,0	246	chr8,	2	242	158	398	NM_001013689	516,1	238	chrX,	1	227	570	796	AK127320	1450,0	200	chr9,chr9,	1	200	1076	1275
AF424542	631	1275	0.494902	5894,0	chr4,	AK091126	2282,0	246	chr8,	2	242	158	398	AK127459	516,1	195	chrX,chrX,chrX,	1	184	613	796	AK093664	5804,0	206	chr4,	2	206	935	1140
AF424542	672	1275	0.527059	5894,0	chr4,	AK091126	2282,0	246	chr8,	2	242	158	398	AK127459	516,1	195	chrX,chrX,chrX,	1	184	613	796	AK125948	9272,1	254	chr20,	1	247	990	1236
AF424542	508	1275	0.398431	5894,0	chr4,	AK091126	2282,0	246	chr8,	2	242	158	398	AK127459	516,1	195	chrX,chrX,chrX,	1	184	613	796	AF258574	15257,0	122	chr16,	16	98	982	1064
AF424542	545	1275	0.427451	5894,0	chr4,	AK091126	2282,0	246	chr8,	2	242	158	398	AK127459	516,1	195	chrX,chrX,chrX,	1	184	613	796	AK129962	7587,0	120	chr2,	1	120	1104	1223
AF424542	547	1275	0.42902	5894,0	chr4,	AK091126	2282,0	246	chr8,	2	242	158	398	AK127459	516,1	195	chrX,chrX,chrX,	1	184	613	796	AK097920	15587,0	126	chr15,	1	122	943	1064
AF424542	623	1275	0.488627	5894,0	chr4,	AK091126	2282,0	246	chr8,	2	242	158	398	AK127459	516,1	195	chrX,chrX,chrX,	1	184	613	796	AK126238	9831,0	213	chr1,chr1_random,	16	213	1078	1275
AF424542	625	1275	0.490196	5894,0	chr4,	AK091126	2282,0	246	chr8,	2	242	158	398	AK127459	516,1	195	chrX,chrX,chrX,	1	184	613	796	AK127320	1450,0	200	chr9,chr9,	1	200	1076	1275
AF424542	815	1275	0.639216	5894,0	chr4,	AK091126	2282,0	246	chr8,	2	242	158	398	BC036758	5780,0	328	chr4,	1	327	613	939	AK125948	9272,1	254	chr20,	1	247	990	1236
AF424542	651	1275	0.510588	5894,0	chr4,	AK091126	2282,0	246	chr8,	2	242	158	398	BC036758	5780,0	328	chr4,	1	327	613	939	AF258574	15257,0	122	chr16,	16	98	982	1064
AF424542	688	1275	0.539608	5894,0	chr4,	AK091126	2282,0	246	chr8,	2	242	158	398	BC036758	5780,0	328	chr4,	1	327	613	939	AK129962	7587,0	120	chr2,	1	120	1104	1223
AF424542	690	1275	0.541176	5894,0	chr4,	AK091126	2282,0	246	chr8,	2	242	158	398	BC036758	5780,0	328	chr4,	1	327	613	939	AK097920	15587,0	126	chr15,	1	122	943	1064
AF424542	766	1275	0.600784	5894,0	chr4,	AK091126	2282,0	246	chr8,	2	242	158	398	BC036758	5780,0	328	chr4,	1	327	613	939	AK126238	9831,0	213	chr1,chr1_random,	16	213	1078	1275
AF424542	768	1275	0.602353	5894,0	chr4,	AK091126	2282,0	246	chr8,	2	242	158	398	BC036758	5780,0	328	chr4,	1	327	613	939	AK127320	1450,0	200	chr9,chr9,	1	200	1076	1275
AF424542	633	1275	0.496471	5894,0	chr4,	AK091126	2282,0	246	chr8,	2	242	158	398	AK126793	6939,0	188	chr3,	3	188	592	777	AK093664	5804,0	206	chr4,	2	206	935	1140
AF424542	674	1275	0.528627	5894,0	chr4,	AK091126	2282,0	246	chr8,	2	242	158	398	AK126793	6939,0	188	chr3,	3	188	592	777	AK125948	9272,1	254	chr20,	1	247	990	1236
AF424542	510	1275	0.4	5894,0	chr4,	AK091126	2282,0	246	chr8,	2	242	158	398	AK126793	6939,0	188	chr3,	3	188	592	777	AF258574	15257,0	122	chr16,	16	98	982	1064
AF424542	547	1275	0.42902	5894,0	chr4,	AK091126	2282,0	246	chr8,	2	242	158	398	AK126793	6939,0	188	chr3,	3	188	592	777	AK129962	7587,0	120	chr2,	1	120	1104	1223
AF424542	549	1275	0.430588	5894,0	chr4,	AK091126	2282,0	246	chr8,	2	242	158	398	AK126793	6939,0	188	chr3,	3	188	592	777	AK097920	15587,0	126	chr15,	1	122	943	1064
AF424542	625	1275	0.490196	5894,0	chr4,	AK091126	2282,0	246	chr8,	2	242	158	398	AK126793	6939,0	188	chr3,	3	188	592	777	AK126238	9831,0	213	chr1,chr1_random,	16	213	1078	1275
AF424542	627	1275	0.491765	5894,0	chr4,	AK091126	2282,0	246	chr8,	2	242	158	398	AK126793	6939,0	188	chr3,	3	188	592	777	AK127320	1450,0	200	chr9,chr9,	1	200	1076	1275
AF424542	582	1275	0.456471	5894,0	chr4,	AK091126	2282,0	246	chr8,	2	242	158	398	AK127765	9610,0	184	chr20,	1	182	555	736	AK124630	8314,0	174	chr2,	1	147	754	912
AF424542	629	1275	0.493333	5894,0	chr4,	AK091126	2282,0	246	chr8,	2	242	158	398	AK127765	9610,0	184	chr20,	1	182	555	736	AK093664	5804,0	206	chr4,	2	206	935	1140
AF424542	670	1275	0.52549	5894,0	chr4,	AK091126	2282,0	246	chr8,	2	242	158	398	AK127765	9610,0	184	chr20,	1	182	555	736	AK125948	9272,1	254	chr20,	1	247	990	1236
AF424542	506	1275	0.396863	5894,0	chr4,	AK091126	2282,0	246	chr8,	2	242	158	398	AK127765	9610,0	184	chr20,	1	182	555	736	AF258574	15257,0	122	chr16,	16	98	982	1064
AF424542	543	1275	0.425882	5894,0	chr4,	AK091126	2282,0	246	chr8,	2	242	158	398	AK127765	9610,0	184	chr20,	1	182	555	736	AK129962	7587,0	120	chr2,	1	120	1104	1223
AF424542	545	1275	0.427451	5894,0	chr4,	AK091126	2282,0	246	chr8,	2	242	158	398	AK127765	9610,0	184	chr20,	1	182	555	736	AK097920	15587,0	126	chr15,	1	122	943	1064
AF424542	621	1275	0.487059	5894,0	chr4,	AK091126	2282,0	246	chr8,	2	242	158	398	AK127765	9610,0	184	chr20,	1	182	555	736	AK126238	9831,0	213	chr1,chr1_random,	16	213	1078	1275
AF424542	623	1275	0.488627	5894,0	chr4,	AK091126	2282,0	246	chr8,	2	242	158	398	AK127765	9610,0	184	chr20,	1	182	555	736	AK127320	1450,0	200	chr9,chr9,	1	200	1076	1275
AF424542	718	1275	0.563137	5894,0	chr4,	AK091126	2282,0	246	chr8,	2	242	158	398	AK094887	14471,0	272	chr17,	1	265	595	865	AK093664	5804,0	206	chr4,	2	206	935	1140
AF424542	759	1275	0.595294	5894,0	chr4,	AK091126	2282,0	246	chr8,	2	242	158	398	AK094887	14471,0	272	chr17,	1	265	595	865	AK125948	9272,1	254	chr20,	1	247	990	1236
AF424542	595	1275	0.466667	5894,0	chr4,	AK091126	2282,0	246	chr8,	2	242	158	398	AK094887	14471,0	272	chr17,	1	265	595	865	AF258574	15257,0	122	chr16,	16	98	982	1064
AF424542	632	1275	0.495686	5894,0	chr4,	AK091126	2282,0	246	chr8,	2	242	158	398	AK094887	14471,0	272	chr17,	1	265	595	865	AK129962	7587,0	120	chr2,	1	120	1104	1223
AF424542	634	1275	0.497255	5894,0	chr4,	AK091126	2282,0	246	chr8,	2	242	158	398	AK094887	14471,0	272	chr17,	1	265	595	865	AK097920	15587,0	126	chr15,	1	122	943	1064
AF424542	710	1275	0.556863	5894,0	chr4,	AK091126	2282,0	246	chr8,	2	242	158	398	AK094887	14471,0	272	chr17,	1	265	595	865	AK126238	9831,0	213	chr1,chr1_random,	16	213	1078	1275
AF424542	712	1275	0.558431	5894,0	chr4,	AK091126	2282,0	246	chr8,	2	242	158	398	AK094887	14471,0	272	chr17,	1	265	595	865	AK127320	1450,0	200	chr9,chr9,	1	200	1076	1275
AF424542	628	1275	0.492549	5894,0	chr4,	AK091126	2282,0	246	chr8,	2	242	158	398	AK130656	17284,0	181	chr12,	1	181	613	793	AK093664	5804,0	206	chr4,	2	206	935	1140
AF424542	669	1275	0.524706	5894,0	chr4,	AK091126	2282,0	246	chr8,	2	242	158	398	AK130656	17284,0	181	chr12,	1	181	613	793	AK125948	9272,1	254	chr20,	1	247	990	1236
AF424542	505	1275	0.396078	5894,0	chr4,	AK091126	2282,0	246	chr8,	2	242	158	398	AK130656	17284,0	181	chr12,	1	181	613	793	AF258574	15257,0	122	chr16,	16	98	982	1064
AF424542	542	1275	0.425098	5894,0	chr4,	AK091126	2282,0	246	chr8,	2	242	158	398	AK130656	17284,0	181	chr12,	1	181	613	793	AK129962	7587,0	120	chr2,	1	120	1104	1223
AF424542	544	1275	0.426667	5894,0	chr4,	AK091126	2282,0	246	chr8,	2	242	158	398	AK130656	17284,0	181	chr12,	1	181	613	793	AK097920	15587,0	126	chr15,	1	122	943	1064
AF424542	620	1275	0.486275	5894,0	chr4,	AK091126	2282,0	246	chr8,	2	242	158	398	AK130656	17284,0	181	chr12,	1	181	613	793	AK126238	9831,0	213	chr1,chr1_random,	16	213	1078	1275
AF424542	622	1275	0.487843	5894,0	chr4,	AK091126	2282,0	246	chr8,	2	242	158	398	AK130656	17284,0	181	chr12,	1	181	613	793	AK127320	1450,0	200	chr9,chr9,	1	200	1076	1275
AF424542	606	1275	0.475294	5894,0	chr4,	AK091126	2282,0	246	chr8,	2	242	158	398	AK124630	8314,0	174	chr2,	1	147	754	912	AK093664	5804,0	206	chr4,	2	206	935	1140
AF424542	647	1275	0.507451	5894,0	chr4,	AK091126	2282,0	246	chr8,	2	242	158	398	AK124630	8314,0	174	chr2,	1	147	754	912	AK125948	9272,1	254	chr20,	1	247	990	1236
AF424542	483	1275	0.378824	5894,0	chr4,	AK091126	2282,0	246	chr8,	2	242	158	398	AK124630	8314,0	174	chr2,	1	147	754	912	AF258574	15257,0	122	chr16,	16	98	982	1064
AF424542	520	1275	0.407843	5894,0	chr4,	AK091126	2282,0	246	chr8,	2	242	158	398	AK124630	8314,0	174	chr2,	1	147	754	912	AK129962	7587,0	120	chr2,	1	120	1104	1223
AF424542	522	1275	0.409412	5894,0	chr4,	AK091126	2282,0	246	chr8,	2	242	158	398	AK124630	8314,0	174	chr2,	1	147	754	912	AK097920	15587,0	126	chr15,	1	122	943	1064
AF424542	598	1275	0.46902	5894,0	chr4,	AK091126	2282,0	246	chr8,	2	242	158	398	AK124630	8314,0	174	chr2,	1	147	754	912	AK126238	9831,0	213	chr1,chr1_random,	16	213	1078	1275
AF424542	516	1275	0.404706	5894,0	chr4,	AK091126	2282,0	246	chr8,	2	242	158	398	AK127847	19402,0	129	chr11,	9	124	569	684	AK124630	8314,0	174	chr2,	1	147	754	912
AF424542	600	1275	0.470588	5894,0	chr4,	AK091126	2282,0	246	chr8,	2	242	158	398	AK124630	8314,0	174	chr2,	1	147	754	912	AK127320	1450,0	200	chr9,chr9,	1	200	1076	1275
AF424542	563	1275	0.441569	5894,0	chr4,	AK091126	2282,0	246	chr8,	2	242	158	398	AK127847	19402,0	129	chr11,	9	124	569	684	AK093664	5804,0	206	chr4,	2	206	935	1140
AF424542	608	1275	0.476863	5894,0	chr4,	AK091126	2282,0	246	chr8,	2	242	158	398	AK125782	9555,0	179	chr20,	1	160	704	864	AK093664	5804,0	206	chr4,	2	206	935	1140
AF424542	604	1275	0.473725	5894,0	chr4,	AK091126	2282,0	246	chr8,	2	242	158	398	AK127847	19402,0	129	chr11,	9	124	569	684	AK125948	9272,1	254	chr20,	1	247	990	1236
AF424542	649	1275	0.50902	5894,0	chr4,	AK091126	2282,0	246	chr8,	2	242	158	398	AK125782	9555,0	179	chr20,	1	160	704	864	AK125948	9272,1	254	chr20,	1	247	990	1236
AF424542	444	1275	0.348235	5894,0	chr4,	AK091126	2282,0	246	chr8,	2	242	158	398	AF258574	15257,0	122	chr16,	16	98	982	1064	AK129962	7587,0	120	chr2,	1	120	1104	1223
AF424542	522	1275	0.409412	5894,0	chr4,	AK091126	2282,0	246	chr8,	2	242	158	398	AF258574	15257,0	122	chr16,	16	98	982	1064	AK126238	9831,0	213	chr1,chr1_random,	16	213	1078	1275
AF424542	440	1275	0.345098	5894,0	chr4,	AK091126	2282,0	246	chr8,	2	242	158	398	AK127847	19402,0	129	chr11,	9	124	569	684	AF258574	15257,0	122	chr16,	16	98	982	1064
AF424542	485	1275	0.380392	5894,0	chr4,	AK091126	2282,0	246	chr8,	2	242	158	398	AK125782	9555,0	179	chr20,	1	160	704	864	AF258574	15257,0	122	chr16,	16	98	982	1064
AF424542	524	1275	0.41098	5894,0	chr4,	AK091126	2282,0	246	chr8,	2	242	158	398	AF258574	15257,0	122	chr16,	16	98	982	1064	AK127320	1450,0	200	chr9,chr9,	1	200	1076	1275
AF424542	483	1275	0.378824	5894,0	chr4,	AK091126	2282,0	246	chr8,	2	242	158	398	AK097920	15587,0	126	chr15,	1	122	943	1064	AK129962	7587,0	120	chr2,	1	120	1104	1223
AF424542	477	1275	0.374118	5894,0	chr4,	AK091126	2282,0	246	chr8,	2	242	158	398	AK127847	19402,0	129	chr11,	9	124	569	684	AK129962	7587,0	120	chr2,	1	120	1104	1223
AF424542	522	1275	0.409412	5894,0	chr4,	AK091126	2282,0	246	chr8,	2	242	158	398	AK125782	9555,0	179	chr20,	1	160	704	864	AK129962	7587,0	120	chr2,	1	120	1104	1223
AF424542	561	1275	0.44	5894,0	chr4,	AK091126	2282,0	246	chr8,	2	242	158	398	AK097920	15587,0	126	chr15,	1	122	943	1064	AK126238	9831,0	213	chr1,chr1_random,	16	213	1078	1275
AF424542	479	1275	0.375686	5894,0	chr4,	AK091126	2282,0	246	chr8,	2	242	158	398	AK127847	19402,0	129	chr11,	9	124	569	684	AK097920	15587,0	126	chr15,	1	122	943	1064
AF424542	524	1275	0.41098	5894,0	chr4,	AK091126	2282,0	246	chr8,	2	242	158	398	AK125782	9555,0	179	chr20,	1	160	704	864	AK097920	15587,0	126	chr15,	1	122	943	1064
AF424542	563	1275	0.441569	5894,0	chr4,	AK091126	2282,0	246	chr8,	2	242	158	398	AK097920	15587,0	126	chr15,	1	122	943	1064	AK127320	1450,0	200	chr9,chr9,	1	200	1076	1275
AF424542	555	1275	0.435294	5894,0	chr4,	AK091126	2282,0	246	chr8,	2	242	158	398	AK127847	19402,0	129	chr11,	9	124	569	684	AK126238	9831,0	213	chr1,chr1_random,	16	213	1078	1275
AF424542	600	1275	0.470588	5894,0	chr4,	AK091126	2282,0	246	chr8,	2	242	158	398	AK125782	9555,0	179	chr20,	1	160	704	864	AK126238	9831,0	213	chr1,chr1_random,	16	213	1078	1275
AF424542	518	1275	0.406275	5894,0	chr4,	AK091126	2282,0	246	chr8,	2	242	158	398	AK127847	19402,0	129	chr11,	9	124	569	684	AK125782	9555,0	179	chr20,	1	160	704	864
AF424542	557	1275	0.436863	5894,0	chr4,	AK091126	2282,0	246	chr8,	2	242	158	398	AK127847	19402,0	129	chr11,	9	124	569	684	AK127320	1450,0	200	chr9,chr9,	1	200	1076	1275
AF424542	602	1275	0.472157	5894,0	chr4,	AK091126	2282,0	246	chr8,	2	242	158	398	AK125782	9555,0	179	chr20,	1	160	704	864	AK127320	1450,0	200	chr9,chr9,	1	200	1076	1275
AF424542	350	1275	0.27451	5894,0	chr4,	AK131295	10359,0	134	chr1,	54	124	1	71	AK124630	8314,0	174	chr2,	1	147	754	912	AK129962	7587,0	120	chr2,	1	120	1104	1223
AF424542	346	1275	0.271373	5894,0	chr4,	AK131295	10359,0	134	chr1,	54	124	1	71	AK127847	19402,0	129	chr11,	9	124	569	684	AK124630	8314,0	174	chr2,	1	147	754	912
AF424542	393	1275	0.308235	5894,0	chr4,	AK131295	10359,0	134	chr1,	54	124	1	71	AK127847	19402,0	129	chr11,	9	124	569	684	AK093664	5804,0	206	chr4,	2	206	935	1140
AF424542	438	1275	0.343529	5894,0	chr4,	AK131295	10359,0	134	chr1,	54	124	1	71	AK125782	9555,0	179	chr20,	1	160	704	864	AK093664	5804,0	206	chr4,	2	206	935	1140
AF424542	434	1275	0.340392	5894,0	chr4,	AK131295	10359,0	134	chr1,	54	124	1	71	AK127847	19402,0	129	chr11,	9	124	569	684	AK125948	9272,1	254	chr20,	1	247	990	1236
AF424542	479	1275	0.375686	5894,0	chr4,	AK131295	10359,0	134	chr1,	54	124	1	71	AK125782	9555,0	179	chr20,	1	160	704	864	AK125948	9272,1	254	chr20,	1	247	990	1236
AF424542	274	1275	0.214902	5894,0	chr4,	AK131295	10359,0	134	chr1,	54	124	1	71	AF258574	15257,0	122	chr16,	16	98	982	1064	AK129962	7587,0	120	chr2,	1	120	1104	1223
AF424542	352	1275	0.276078	5894,0	chr4,	AK131295	10359,0	134	chr1,	54	124	1	71	AF258574	15257,0	122	chr16,	16	98	982	1064	AK126238	9831,0	213	chr1,chr1_random,	16	213	1078	1275
AF424542	270	1275	0.211765	5894,0	chr4,	AK131295	10359,0	134	chr1,	54	124	1	71	AK127847	19402,0	129	chr11,	9	124	569	684	AF258574	15257,0	122	chr16,	16	98	982	1064
AF424542	315	1275	0.247059	5894,0	chr4,	AK131295	10359,0	134	chr1,	54	124	1	71	AK125782	9555,0	179	chr20,	1	160	704	864	AF258574	15257,0	122	chr16,	16	98	982	1064
AF424542	354	1275	0.277647	5894,0	chr4,	AK131295	10359,0	134	chr1,	54	124	1	71	AF258574	15257,0	122	chr16,	16	98	982	1064	AK127320	1450,0	200	chr9,chr9,	1	200	1076	1275
AF424542	307	1275	0.240784	5894,0	chr4,	AK131295	10359,0	134	chr1,	54	124	1	71	AK127847	19402,0	129	chr11,	9	124	569	684	AK129962	7587,0	120	chr2,	1	120	1104	1223
AF424542	352	1275	0.276078	5894,0	chr4,	AK131295	10359,0	134	chr1,	54	124	1	71	AK125782	9555,0	179	chr20,	1	160	704	864	AK129962	7587,0	120	chr2,	1	120	1104	1223
AF424542	391	1275	0.306667	5894,0	chr4,	AK131295	10359,0	134	chr1,	54	124	1	71	AK097920	15587,0	126	chr15,	1	122	943	1064	AK126238	9831,0	213	chr1,chr1_random,	16	213	1078	1275
AF424542	309	1275	0.242353	5894,0	chr4,	AK131295	10359,0	134	chr1,	54	124	1	71	AK127847	19402,0	129	chr11,	9	124	569	684	AK097920	15587,0	126	chr15,	1	122	943	1064
AF424542	354	1275	0.277647	5894,0	chr4,	AK131295	10359,0	134	chr1,	54	124	1	71	AK125782	9555,0	179	chr20,	1	160	704	864	AK097920	15587,0	126	chr15,	1	122	943	1064
AF424542	393	1275	0.308235	5894,0	chr4,	AK131295	10359,0	134	chr1,	54	124	1	71	AK097920	15587,0	126	chr15,	1	122	943	1064	AK127320	1450,0	200	chr9,chr9,	1	200	1076	1275
AF424542	385	1275	0.301961	5894,0	chr4,	AK131295	10359,0	134	chr1,	54	124	1	71	AK127847	19402,0	129	chr11,	9	124	569	684	AK126238	9831,0	213	chr1,chr1_random,	16	213	1078	1275
AF424542	430	1275	0.337255	5894,0	chr4,	AK131295	10359,0	134	chr1,	54	124	1	71	AK125782	9555,0	179	chr20,	1	160	704	864	AK126238	9831,0	213	chr1,chr1_random,	16	213	1078	1275
AF424542	432	1275	0.338824	5894,0	chr4,	AK131295	10359,0	134	chr1,	54	124	1	71	AK125782	9555,0	179	chr20,	1	160	704	864	AK127320	1450,0	200	chr9,chr9,	1	200	1076	1275
AF424542	476	1275	0.373333	5894,0	chr4,	AK092314	1599,0	148	chr9,	4	141	22	159	AF194537	3303,0	111	chr7,	1	111	370	480	NM_001013689	516,1	238	chrX,	1	227	570	796
AF424542	433	1275	0.339608	5894,0	chr4,	AK092314	1599,0	148	chr9,	4	141	22	159	AF194537	3303,0	111	chr7,	1	111	370	480	AK127459	516,1	195	chrX,chrX,chrX,	1	184	613	796
AF424542	576	1275	0.451765	5894,0	chr4,	AK092314	1599,0	148	chr9,	4	141	22	159	AF194537	3303,0	111	chr7,	1	111	370	480	BC036758	5780,0	328	chr4,	1	327	613	939
AF424542	435	1275	0.341176	5894,0	chr4,	AK092314	1599,0	148	chr9,	4	141	22	159	AF194537	3303,0	111	chr7,	1	111	370	480	AK126793	6939,0	188	chr3,	3	188	592	777
AF424542	431	1275	0.338039	5894,0	chr4,	AK092314	1599,0	148	chr9,	4	141	22	159	AF194537	3303,0	111	chr7,	1	111	370	480	AK127765	9610,0	184	chr20,	1	182	555	736
AF424542	520	1275	0.407843	5894,0	chr4,	AK092314	1599,0	148	chr9,	4	141	22	159	AF194537	3303,0	111	chr7,	1	111	370	480	AK094887	14471,0	272	chr17,	1	265	595	865
AF424542	430	1275	0.337255	5894,0	chr4,	AK092314	1599,0	148	chr9,	4	141	22	159	AF194537	3303,0	111	chr7,	1	111	370	480	AK130656	17284,0	181	chr12,	1	181	613	793
AF424542	390	1275	0.305882	5894,0	chr4,	AF194537	3303,0	111	chr7,	1	111	370	480	AK124630	8314,0	174	chr2,	1	147	754	912	AK129962	7587,0	120	chr2,	1	120	1104	1223
AF424542	386	1275	0.302745	5894,0	chr4,	AF194537	3303,0	111	chr7,	1	111	370	480	AK127847	19402,0	129	chr11,	9	124	569	684	AK124630	8314,0	174	chr2,	1	147	754	912
AF424542	408	1275	0.32	5894,0	chr4,	AK092314	1599,0	148	chr9,	4	141	22	159	AF194537	3303,0	111	chr7,	1	111	370	480	AK124630	8314,0	174	chr2,	1	147	754	912
AF424542	433	1275	0.339608	5894,0	chr4,	AF194537	3303,0	111	chr7,	1	111	370	480	AK127847	19402,0	129	chr11,	9	124	569	684	AK093664	5804,0	206	chr4,	2	206	935	1140
AF424542	478	1275	0.374902	5894,0	chr4,	AF194537	3303,0	111	chr7,	1	111	370	480	AK125782	9555,0	179	chr20,	1	160	704	864	AK093664	5804,0	206	chr4,	2	206	935	1140
AF424542	455	1275	0.356863	5894,0	chr4,	AK092314	1599,0	148	chr9,	4	141	22	159	AF194537	3303,0	111	chr7,	1	111	370	480	AK093664	5804,0	206	chr4,	2	206	935	1140
AF424542	474	1275	0.371765	5894,0	chr4,	AF194537	3303,0	111	chr7,	1	111	370	480	AK127847	19402,0	129	chr11,	9	124	569	684	AK125948	9272,1	254	chr20,	1	247	990	1236
AF424542	519	1275	0.407059	5894,0	chr4,	AF194537	3303,0	111	chr7,	1	111	370	480	AK125782	9555,0	179	chr20,	1	160	704	864	AK125948	9272,1	254	chr20,	1	247	990	1236
AF424542	496	1275	0.38902	5894,0	chr4,	AK092314	1599,0	148	chr9,	4	141	22	159	AF194537	3303,0	111	chr7,	1	111	370	480	AK125948	9272,1	254	chr20,	1	247	990	1236
AF424542	314	1275	0.246275	5894,0	chr4,	AF194537	3303,0	111	chr7,	1	111	370	480	AF258574	15257,0	122	chr16,	16	98	982	1064	AK129962	7587,0	120	chr2,	1	120	1104	1223
AF424542	392	1275	0.307451	5894,0	chr4,	AF194537	3303,0	111	chr7,	1	111	370	480	AF258574	15257,0	122	chr16,	16	98	982	1064	AK126238	9831,0	213	chr1,chr1_random,	16	213	1078	1275
AF424542	310	1275	0.243137	5894,0	chr4,	AF194537	3303,0	111	chr7,	1	111	370	480	AK127847	19402,0	129	chr11,	9	124	569	684	AF258574	15257,0	122	chr16,	16	98	982	1064
AF424542	355	1275	0.278431	5894,0	chr4,	AF194537	3303,0	111	chr7,	1	111	370	480	AK125782	9555,0	179	chr20,	1	160	704	864	AF258574	15257,0	122	chr16,	16	98	982	1064
AF424542	394	1275	0.30902	5894,0	chr4,	AF194537	3303,0	111	chr7,	1	111	370	480	AF258574	15257,0	122	chr16,	16	98	982	1064	AK127320	1450,0	200	chr9,chr9,	1	200	1076	1275
AF424542	332	1275	0.260392	5894,0	chr4,	AK092314	1599,0	148	chr9,	4	141	22	159	AF194537	3303,0	111	chr7,	1	111	370	480	AF258574	15257,0	122	chr16,	16	98	982	1064
AF424542	347	1275	0.272157	5894,0	chr4,	AF194537	3303,0	111	chr7,	1	111	370	480	AK127847	19402,0	129	chr11,	9	124	569	684	AK129962	7587,0	120	chr2,	1	120	1104	1223
AF424542	392	1275	0.307451	5894,0	chr4,	AF194537	3303,0	111	chr7,	1	111	370	480	AK125782	9555,0	179	chr20,	1	160	704	864	AK129962	7587,0	120	chr2,	1	120	1104	1223
AF424542	369	1275	0.289412	5894,0	chr4,	AK092314	1599,0	148	chr9,	4	141	22	159	AF194537	3303,0	111	chr7,	1	111	370	480	AK129962	7587,0	120	chr2,	1	120	1104	1223
AF424542	431	1275	0.338039	5894,0	chr4,	AF194537	3303,0	111	chr7,	1	111	370	480	AK097920	15587,0	126	chr15,	1	122	943	1064	AK126238	9831,0	213	chr1,chr1_random,	16	213	1078	1275
AF424542	349	1275	0.273725	5894,0	chr4,	AF194537	3303,0	111	chr7,	1	111	370	480	AK127847	19402,0	129	chr11,	9	124	569	684	AK097920	15587,0	126	chr15,	1	122	943	1064
AF424542	394	1275	0.30902	5894,0	chr4,	AF194537	3303,0	111	chr7,	1	111	370	480	AK125782	9555,0	179	chr20,	1	160	704	864	AK097920	15587,0	126	chr15,	1	122	943	1064
AF424542	433	1275	0.339608	5894,0	chr4,	AF194537	3303,0	111	chr7,	1	111	370	480	AK097920	15587,0	126	chr15,	1	122	943	1064	AK127320	1450,0	200	chr9,chr9,	1	200	1076	1275
AF424542	371	1275	0.29098	5894,0	chr4,	AK092314	1599,0	148	chr9,	4	141	22	159	AF194537	3303,0	111	chr7,	1	111	370	480	AK097920	15587,0	126	chr15,	1	122	943	1064
AF424542	425	1275	0.333333	5894,0	chr4,	AF194537	3303,0	111	chr7,	1	111	370	480	AK127847	19402,0	129	chr11,	9	124	569	684	AK126238	9831,0	213	chr1,chr1_random,	16	213	1078	1275
AF424542	470	1275	0.368627	5894,0	chr4,	AF194537	3303,0	111	chr7,	1	111	370	480	AK125782	9555,0	179	chr20,	1	160	704	864	AK126238	9831,0	213	chr1,chr1_random,	16	213	1078	1275
AF424542	447	1275	0.350588	5894,0	chr4,	AK092314	1599,0	148	chr9,	4	141	22	159	AF194537	3303,0	111	chr7,	1	111	370	480	AK126238	9831,0	213	chr1,chr1_random,	16	213	1078	1275
AF424542	365	1275	0.286275	5894,0	chr4,	AK092314	1599,0	148	chr9,	4	141	22	159	AF194537	3303,0	111	chr7,	1	111	370	480	AK127847	19402,0	129	chr11,	9	124	569	684
AF424542	472	1275	0.370196	5894,0	chr4,	AF194537	3303,0	111	chr7,	1	111	370	480	AK125782	9555,0	179	chr20,	1	160	704	864	AK127320	1450,0	200	chr9,chr9,	1	200	1076	1275
AF424542	410	1275	0.321569	5894,0	chr4,	AK092314	1599,0	148	chr9,	4	141	22	159	AF194537	3303,0	111	chr7,	1	111	370	480	AK125782	9555,0	179	chr20,	1	160	704	864
AF424542	449	1275	0.352157	5894,0	chr4,	AK092314	1599,0	148	chr9,	4	141	22	159	AF194537	3303,0	111	chr7,	1	111	370	480	AK127320	1450,0	200	chr9,chr9,	1	200	1076	1275
AF424542	571	1275	0.447843	5894,0	chr4,	AK092314	1599,0	148	chr9,	4	141	22	159	NM_001013689	516,1	238	chrX,	1	227	570	796	AK093664	5804,0	206	chr4,	2	206	935	1140
AF424542	612	1275	0.48	5894,0	chr4,	AK092314	1599,0	148	chr9,	4	141	22	159	NM_001013689	516,1	238	chrX,	1	227	570	796	AK125948	9272,1	254	chr20,	1	247	990	1236
AF424542	430	1275	0.337255	5894,0	chr4,	NM_001013689	516,1	238	chrX,	1	227	570	796	AF258574	15257,0	122	chr16,	16	98	982	1064	AK129962	7587,0	120	chr2,	1	120	1104	1223
AF424542	508	1275	0.398431	5894,0	chr4,	NM_001013689	516,1	238	chrX,	1	227	570	796	AF258574	15257,0	122	chr16,	16	98	982	1064	AK126238	9831,0	213	chr1,chr1_random,	16	213	1078	1275
AF424542	510	1275	0.4	5894,0	chr4,	NM_001013689	516,1	238	chrX,	1	227	570	796	AF258574	15257,0	122	chr16,	16	98	982	1064	AK127320	1450,0	200	chr9,chr9,	1	200	1076	1275
AF424542	448	1275	0.351373	5894,0	chr4,	AK092314	1599,0	148	chr9,	4	141	22	159	NM_001013689	516,1	238	chrX,	1	227	570	796	AF258574	15257,0	122	chr16,	16	98	982	1064
AF424542	485	1275	0.380392	5894,0	chr4,	AK092314	1599,0	148	chr9,	4	141	22	159	NM_001013689	516,1	238	chrX,	1	227	570	796	AK129962	7587,0	120	chr2,	1	120	1104	1223
AF424542	547	1275	0.42902	5894,0	chr4,	NM_001013689	516,1	238	chrX,	1	227	570	796	AK097920	15587,0	126	chr15,	1	122	943	1064	AK126238	9831,0	213	chr1,chr1_random,	16	213	1078	1275
AF424542	549	1275	0.430588	5894,0	chr4,	NM_001013689	516,1	238	chrX,	1	227	570	796	AK097920	15587,0	126	chr15,	1	122	943	1064	AK127320	1450,0	200	chr9,chr9,	1	200	1076	1275
AF424542	487	1275	0.381961	5894,0	chr4,	AK092314	1599,0	148	chr9,	4	141	22	159	NM_001013689	516,1	238	chrX,	1	227	570	796	AK097920	15587,0	126	chr15,	1	122	943	1064
AF424542	563	1275	0.441569	5894,0	chr4,	AK092314	1599,0	148	chr9,	4	141	22	159	NM_001013689	516,1	238	chrX,	1	227	570	796	AK126238	9831,0	213	chr1,chr1_random,	16	213	1078	1275
AF424542	565	1275	0.443137	5894,0	chr4,	AK092314	1599,0	148	chr9,	4	141	22	159	NM_001013689	516,1	238	chrX,	1	227	570	796	AK127320	1450,0	200	chr9,chr9,	1	200	1076	1275
AF424542	528	1275	0.414118	5894,0	chr4,	AK092314	1599,0	148	chr9,	4	141	22	159	AK127459	516,1	195	chrX,chrX,chrX,	1	184	613	796	AK093664	5804,0	206	chr4,	2	206	935	1140
AF424542	569	1275	0.446275	5894,0	chr4,	AK092314	1599,0	148	chr9,	4	141	22	159	AK127459	516,1	195	chrX,chrX,chrX,	1	184	613	796	AK125948	9272,1	254	chr20,	1	247	990	1236
AF424542	387	1275	0.303529	5894,0	chr4,	AK127459	516,1	195	chrX,chrX,chrX,	1	184	613	796	AF258574	15257,0	122	chr16,	16	98	982	1064	AK129962	7587,0	120	chr2,	1	120	1104	1223
AF424542	465	1275	0.364706	5894,0	chr4,	AK127459	516,1	195	chrX,chrX,chrX,	1	184	613	796	AF258574	15257,0	122	chr16,	16	98	982	1064	AK126238	9831,0	213	chr1,chr1_random,	16	213	1078	1275
AF424542	467	1275	0.366275	5894,0	chr4,	AK127459	516,1	195	chrX,chrX,chrX,	1	184	613	796	AF258574	15257,0	122	chr16,	16	98	982	1064	AK127320	1450,0	200	chr9,chr9,	1	200	1076	1275
AF424542	405	1275	0.317647	5894,0	chr4,	AK092314	1599,0	148	chr9,	4	141	22	159	AK127459	516,1	195	chrX,chrX,chrX,	1	184	613	796	AF258574	15257,0	122	chr16,	16	98	982	1064
AF424542	442	1275	0.346667	5894,0	chr4,	AK092314	1599,0	148	chr9,	4	141	22	159	AK127459	516,1	195	chrX,chrX,chrX,	1	184	613	796	AK129962	7587,0	120	chr2,	1	120	1104	1223
AF424542	504	1275	0.395294	5894,0	chr4,	AK127459	516,1	195	chrX,chrX,chrX,	1	184	613	796	AK097920	15587,0	126	chr15,	1	122	943	1064	AK126238	9831,0	213	chr1,chr1_random,	16	213	1078	1275
AF424542	506	1275	0.396863	5894,0	chr4,	AK127459	516,1	195	chrX,chrX,chrX,	1	184	613	796	AK097920	15587,0	126	chr15,	1	122	943	1064	AK127320	1450,0	200	chr9,chr9,	1	200	1076	1275
AF424542	444	1275	0.348235	5894,0	chr4,	AK092314	1599,0	148	chr9,	4	141	22	159	AK127459	516,1	195	chrX,chrX,chrX,	1	184	613	796	AK097920	15587,0	126	chr15,	1	122	943	1064
AF424542	520	1275	0.407843	5894,0	chr4,	AK092314	1599,0	148	chr9,	4	141	22	159	AK127459	516,1	195	chrX,chrX,chrX,	1	184	613	796	AK126238	9831,0	213	chr1,chr1_random,	16	213	1078	1275
AF424542	522	1275	0.409412	5894,0	chr4,	AK092314	1599,0	148	chr9,	4	141	22	159	AK127459	516,1	195	chrX,chrX,chrX,	1	184	613	796	AK127320	1450,0	200	chr9,chr9,	1	200	1076	1275
AF424542	712	1275	0.558431	5894,0	chr4,	AK092314	1599,0	148	chr9,	4	141	22	159	BC036758	5780,0	328	chr4,	1	327	613	939	AK125948	9272,1	254	chr20,	1	247	990	1236
AF424542	530	1275	0.415686	5894,0	chr4,	BC036758	5780,0	328	chr4,	1	327	613	939	AF258574	15257,0	122	chr16,	16	98	982	1064	AK129962	7587,0	120	chr2,	1	120	1104	1223
AF424542	608	1275	0.476863	5894,0	chr4,	BC036758	5780,0	328	chr4,	1	327	613	939	AF258574	15257,0	122	chr16,	16	98	982	1064	AK126238	9831,0	213	chr1,chr1_random,	16	213	1078	1275
AF424542	610	1275	0.478431	5894,0	chr4,	BC036758	5780,0	328	chr4,	1	327	613	939	AF258574	15257,0	122	chr16,	16	98	982	1064	AK127320	1450,0	200	chr9,chr9,	1	200	1076	1275
AF424542	548	1275	0.429804	5894,0	chr4,	AK092314	1599,0	148	chr9,	4	141	22	159	BC036758	5780,0	328	chr4,	1	327	613	939	AF258574	15257,0	122	chr16,	16	98	982	1064
AF424542	585	1275	0.458824	5894,0	chr4,	AK092314	1599,0	148	chr9,	4	141	22	159	BC036758	5780,0	328	chr4,	1	327	613	939	AK129962	7587,0	120	chr2,	1	120	1104	1223
AF424542	647	1275	0.507451	5894,0	chr4,	BC036758	5780,0	328	chr4,	1	327	613	939	AK097920	15587,0	126	chr15,	1	122	943	1064	AK126238	9831,0	213	chr1,chr1_random,	16	213	1078	1275
AF424542	649	1275	0.50902	5894,0	chr4,	BC036758	5780,0	328	chr4,	1	327	613	939	AK097920	15587,0	126	chr15,	1	122	943	1064	AK127320	1450,0	200	chr9,chr9,	1	200	1076	1275
AF424542	587	1275	0.460392	5894,0	chr4,	AK092314	1599,0	148	chr9,	4	141	22	159	BC036758	5780,0	328	chr4,	1	327	613	939	AK097920	15587,0	126	chr15,	1	122	943	1064
AF424542	663	1275	0.52	5894,0	chr4,	AK092314	1599,0	148	chr9,	4	141	22	159	BC036758	5780,0	328	chr4,	1	327	613	939	AK126238	9831,0	213	chr1,chr1_random,	16	213	1078	1275
AF424542	665	1275	0.521569	5894,0	chr4,	AK092314	1599,0	148	chr9,	4	141	22	159	BC036758	5780,0	328	chr4,	1	327	613	939	AK127320	1450,0	200	chr9,chr9,	1	200	1076	1275
AF424542	530	1275	0.415686	5894,0	chr4,	AK092314	1599,0	148	chr9,	4	141	22	159	AK126793	6939,0	188	chr3,	3	188	592	777	AK093664	5804,0	206	chr4,	2	206	935	1140
AF424542	571	1275	0.447843	5894,0	chr4,	AK092314	1599,0	148	chr9,	4	141	22	159	AK126793	6939,0	188	chr3,	3	188	592	777	AK125948	9272,1	254	chr20,	1	247	990	1236
AF424542	389	1275	0.305098	5894,0	chr4,	AK126793	6939,0	188	chr3,	3	188	592	777	AF258574	15257,0	122	chr16,	16	98	982	1064	AK129962	7587,0	120	chr2,	1	120	1104	1223
AF424542	467	1275	0.366275	5894,0	chr4,	AK126793	6939,0	188	chr3,	3	188	592	777	AF258574	15257,0	122	chr16,	16	98	982	1064	AK126238	9831,0	213	chr1,chr1_random,	16	213	1078	1275
AF424542	469	1275	0.367843	5894,0	chr4,	AK126793	6939,0	188	chr3,	3	188	592	777	AF258574	15257,0	122	chr16,	16	98	982	1064	AK127320	1450,0	200	chr9,chr9,	1	200	1076	1275
AF424542	407	1275	0.319216	5894,0	chr4,	AK092314	1599,0	148	chr9,	4	141	22	159	AK126793	6939,0	188	chr3,	3	188	592	777	AF258574	15257,0	122	chr16,	16	98	982	1064
AF424542	444	1275	0.348235	5894,0	chr4,	AK092314	1599,0	148	chr9,	4	141	22	159	AK126793	6939,0	188	chr3,	3	188	592	777	AK129962	7587,0	120	chr2,	1	120	1104	1223
AF424542	506	1275	0.396863	5894,0	chr4,	AK126793	6939,0	188	chr3,	3	188	592	777	AK097920	15587,0	126	chr15,	1	122	943	1064	AK126238	9831,0	213	chr1,chr1_random,	16	213	1078	1275
AF424542	508	1275	0.398431	5894,0	chr4,	AK126793	6939,0	188	chr3,	3	188	592	777	AK097920	15587,0	126	chr15,	1	122	943	1064	AK127320	1450,0	200	chr9,chr9,	1	200	1076	1275
AF424542	446	1275	0.349804	5894,0	chr4,	AK092314	1599,0	148	chr9,	4	141	22	159	AK126793	6939,0	188	chr3,	3	188	592	777	AK097920	15587,0	126	chr15,	1	122	943	1064
AF424542	522	1275	0.409412	5894,0	chr4,	AK092314	1599,0	148	chr9,	4	141	22	159	AK126793	6939,0	188	chr3,	3	188	592	777	AK126238	9831,0	213	chr1,chr1_random,	16	213	1078	1275
AF424542	524	1275	0.41098	5894,0	chr4,	AK092314	1599,0	148	chr9,	4	141	22	159	AK126793	6939,0	188	chr3,	3	188	592	777	AK127320	1450,0	200	chr9,chr9,	1	200	1076	1275
AF424542	461	1275	0.361569	5894,0	chr4,	AK127765	9610,0	184	chr20,	1	182	555	736	AK124630	8314,0	174	chr2,	1	147	754	912	AK129962	7587,0	120	chr2,	1	120	1104	1223
AF424542	479	1275	0.375686	5894,0	chr4,	AK092314	1599,0	148	chr9,	4	141	22	159	AK127765	9610,0	184	chr20,	1	182	555	736	AK124630	8314,0	174	chr2,	1	147	754	912
AF424542	526	1275	0.412549	5894,0	chr4,	AK092314	1599,0	148	chr9,	4	141	22	159	AK127765	9610,0	184	chr20,	1	182	555	736	AK093664	5804,0	206	chr4,	2	206	935	1140
AF424542	567	1275	0.444706	5894,0	chr4,	AK092314	1599,0	148	chr9,	4	141	22	159	AK127765	9610,0	184	chr20,	1	182	555	736	AK125948	9272,1	254	chr20,	1	247	990	1236
AF424542	385	1275	0.301961	5894,0	chr4,	AK127765	9610,0	184	chr20,	1	182	555	736	AF258574	15257,0	122	chr16,	16	98	982	1064	AK129962	7587,0	120	chr2,	1	120	1104	1223
AF424542	463	1275	0.363137	5894,0	chr4,	AK127765	9610,0	184	chr20,	1	182	555	736	AF258574	15257,0	122	chr16,	16	98	982	1064	AK126238	9831,0	213	chr1,chr1_random,	16	213	1078	1275
AF424542	465	1275	0.364706	5894,0	chr4,	AK127765	9610,0	184	chr20,	1	182	555	736	AF258574	15257,0	122	chr16,	16	98	982	1064	AK127320	1450,0	200	chr9,chr9,	1	200	1076	1275
AF424542	403	1275	0.316078	5894,0	chr4,	AK092314	1599,0	148	chr9,	4	141	22	159	AK127765	9610,0	184	chr20,	1	182	555	736	AF258574	15257,0	122	chr16,	16	98	982	1064
AF424542	440	1275	0.345098	5894,0	chr4,	AK092314	1599,0	148	chr9,	4	141	22	159	AK127765	9610,0	184	chr20,	1	182	555	736	AK129962	7587,0	120	chr2,	1	120	1104	1223
AF424542	502	1275	0.393725	5894,0	chr4,	AK127765	9610,0	184	chr20,	1	182	555	736	AK097920	15587,0	126	chr15,	1	122	943	1064	AK126238	9831,0	213	chr1,chr1_random,	16	213	1078	1275
AF424542	504	1275	0.395294	5894,0	chr4,	AK127765	9610,0	184	chr20,	1	182	555	736	AK097920	15587,0	126	chr15,	1	122	943	1064	AK127320	1450,0	200	chr9,chr9,	1	200	1076	1275
AF424542	442	1275	0.346667	5894,0	chr4,	AK092314	1599,0	148	chr9,	4	141	22	159	AK127765	9610,0	184	chr20,	1	182	555	736	AK097920	15587,0	126	chr15,	1	122	943	1064
AF424542	518	1275	0.406275	5894,0	chr4,	AK092314	1599,0	148	chr9,	4	141	22	159	AK127765	9610,0	184	chr20,	1	182	555	736	AK126238	9831,0	213	chr1,chr1_random,	16	213	1078	1275
AF424542	520	1275	0.407843	5894,0	chr4,	AK092314	1599,0	148	chr9,	4	141	22	159	AK127765	9610,0	184	chr20,	1	182	555	736	AK127320	1450,0	200	chr9,chr9,	1	200	1076	1275
AF424542	615	1275	0.482353	5894,0	chr4,	AK092314	1599,0	148	chr9,	4	141	22	159	AK094887	14471,0	272	chr17,	1	265	595	865	AK093664	5804,0	206	chr4,	2	206	935	1140
AF424542	656	1275	0.51451	5894,0	chr4,	AK092314	1599,0	148	chr9,	4	141	22	159	AK094887	14471,0	272	chr17,	1	265	595	865	AK125948	9272,1	254	chr20,	1	247	990	1236
AF424542	474	1275	0.371765	5894,0	chr4,	AK094887	14471,0	272	chr17,	1	265	595	865	AF258574	15257,0	122	chr16,	16	98	982	1064	AK129962	7587,0	120	chr2,	1	120	1104	1223
AF424542	552	1275	0.432941	5894,0	chr4,	AK094887	14471,0	272	chr17,	1	265	595	865	AF258574	15257,0	122	chr16,	16	98	982	1064	AK126238	9831,0	213	chr1,chr1_random,	16	213	1078	1275
AF424542	554	1275	0.43451	5894,0	chr4,	AK094887	14471,0	272	chr17,	1	265	595	865	AF258574	15257,0	122	chr16,	16	98	982	1064	AK127320	1450,0	200	chr9,chr9,	1	200	1076	1275
AF424542	492	1275	0.385882	5894,0	chr4,	AK092314	1599,0	148	chr9,	4	141	22	159	AK094887	14471,0	272	chr17,	1	265	595	865	AF258574	15257,0	122	chr16,	16	98	982	1064
AF424542	529	1275	0.414902	5894,0	chr4,	AK092314	1599,0	148	chr9,	4	141	22	159	AK094887	14471,0	272	chr17,	1	265	595	865	AK129962	7587,0	120	chr2,	1	120	1104	1223
AF424542	591	1275	0.463529	5894,0	chr4,	AK094887	14471,0	272	chr17,	1	265	595	865	AK097920	15587,0	126	chr15,	1	122	943	1064	AK126238	9831,0	213	chr1,chr1_random,	16	213	1078	1275
AF424542	593	1275	0.465098	5894,0	chr4,	AK094887	14471,0	272	chr17,	1	265	595	865	AK097920	15587,0	126	chr15,	1	122	943	1064	AK127320	1450,0	200	chr9,chr9,	1	200	1076	1275
AF424542	531	1275	0.416471	5894,0	chr4,	AK092314	1599,0	148	chr9,	4	141	22	159	AK094887	14471,0	272	chr17,	1	265	595	865	AK097920	15587,0	126	chr15,	1	122	943	1064
AF424542	607	1275	0.476078	5894,0	chr4,	AK092314	1599,0	148	chr9,	4	141	22	159	AK094887	14471,0	272	chr17,	1	265	595	865	AK126238	9831,0	213	chr1,chr1_random,	16	213	1078	1275
AF424542	609	1275	0.477647	5894,0	chr4,	AK092314	1599,0	148	chr9,	4	141	22	159	AK094887	14471,0	272	chr17,	1	265	595	865	AK127320	1450,0	200	chr9,chr9,	1	200	1076	1275
AF424542	525	1275	0.411765	5894,0	chr4,	AK092314	1599,0	148	chr9,	4	141	22	159	AK130656	17284,0	181	chr12,	1	181	613	793	AK093664	5804,0	206	chr4,	2	206	935	1140
AF424542	566	1275	0.443922	5894,0	chr4,	AK092314	1599,0	148	chr9,	4	141	22	159	AK130656	17284,0	181	chr12,	1	181	613	793	AK125948	9272,1	254	chr20,	1	247	990	1236
AF424542	384	1275	0.301176	5894,0	chr4,	AK130656	17284,0	181	chr12,	1	181	613	793	AF258574	15257,0	122	chr16,	16	98	982	1064	AK129962	7587,0	120	chr2,	1	120	1104	1223
AF424542	462	1275	0.362353	5894,0	chr4,	AK130656	17284,0	181	chr12,	1	181	613	793	AF258574	15257,0	122	chr16,	16	98	982	1064	AK126238	9831,0	213	chr1,chr1_random,	16	213	1078	1275
AF424542	464	1275	0.363922	5894,0	chr4,	AK130656	17284,0	181	chr12,	1	181	613	793	AF258574	15257,0	122	chr16,	16	98	982	1064	AK127320	1450,0	200	chr9,chr9,	1	200	1076	1275
AF424542	402	1275	0.315294	5894,0	chr4,	AK092314	1599,0	148	chr9,	4	141	22	159	AK130656	17284,0	181	chr12,	1	181	613	793	AF258574	15257,0	122	chr16,	16	98	982	1064
AF424542	439	1275	0.344314	5894,0	chr4,	AK092314	1599,0	148	chr9,	4	141	22	159	AK130656	17284,0	181	chr12,	1	181	613	793	AK129962	7587,0	120	chr2,	1	120	1104	1223
AF424542	501	1275	0.392941	5894,0	chr4,	AK130656	17284,0	181	chr12,	1	181	613	793	AK097920	15587,0	126	chr15,	1	122	943	1064	AK126238	9831,0	213	chr1,chr1_random,	16	213	1078	1275
AF424542	503	1275	0.39451	5894,0	chr4,	AK130656	17284,0	181	chr12,	1	181	613	793	AK097920	15587,0	126	chr15,	1	122	943	1064	AK127320	1450,0	200	chr9,chr9,	1	200	1076	1275
AF424542	441	1275	0.345882	5894,0	chr4,	AK092314	1599,0	148	chr9,	4	141	22	159	AK130656	17284,0	181	chr12,	1	181	613	793	AK097920	15587,0	126	chr15,	1	122	943	1064
AF424542	517	1275	0.40549	5894,0	chr4,	AK092314	1599,0	148	chr9,	4	141	22	159	AK130656	17284,0	181	chr12,	1	181	613	793	AK126238	9831,0	213	chr1,chr1_random,	16	213	1078	1275
AF424542	519	1275	0.407059	5894,0	chr4,	AK092314	1599,0	148	chr9,	4	141	22	159	AK130656	17284,0	181	chr12,	1	181	613	793	AK127320	1450,0	200	chr9,chr9,	1	200	1076	1275
AF424542	481	1275	0.377255	5894,0	chr4,	AK127847	19402,0	129	chr11,	9	124	569	684	AK124630	8314,0	174	chr2,	1	147	754	912	AK093664	5804,0	206	chr4,	2	206	935	1140
AF424542	503	1275	0.39451	5894,0	chr4,	AK092314	1599,0	148	chr9,	4	141	22	159	AK124630	8314,0	174	chr2,	1	147	754	912	AK093664	5804,0	206	chr4,	2	206	935	1140
AF424542	522	1275	0.409412	5894,0	chr4,	AK127847	19402,0	129	chr11,	9	124	569	684	AK124630	8314,0	174	chr2,	1	147	754	912	AK125948	9272,1	254	chr20,	1	247	990	1236
AF424542	544	1275	0.426667	5894,0	chr4,	AK092314	1599,0	148	chr9,	4	141	22	159	AK124630	8314,0	174	chr2,	1	147	754	912	AK125948	9272,1	254	chr20,	1	247	990	1236
AF424542	362	1275	0.283922	5894,0	chr4,	AK124630	8314,0	174	chr2,	1	147	754	912	AF258574	15257,0	122	chr16,	16	98	982	1064	AK129962	7587,0	120	chr2,	1	120	1104	1223
AF424542	440	1275	0.345098	5894,0	chr4,	AK124630	8314,0	174	chr2,	1	147	754	912	AF258574	15257,0	122	chr16,	16	98	982	1064	AK126238	9831,0	213	chr1,chr1_random,	16	213	1078	1275
AF424542	358	1275	0.280784	5894,0	chr4,	AK127847	19402,0	129	chr11,	9	124	569	684	AK124630	8314,0	174	chr2,	1	147	754	912	AF258574	15257,0	122	chr16,	16	98	982	1064
AF424542	442	1275	0.346667	5894,0	chr4,	AK124630	8314,0	174	chr2,	1	147	754	912	AF258574	15257,0	122	chr16,	16	98	982	1064	AK127320	1450,0	200	chr9,chr9,	1	200	1076	1275
AF424542	380	1275	0.298039	5894,0	chr4,	AK092314	1599,0	148	chr9,	4	141	22	159	AK124630	8314,0	174	chr2,	1	147	754	912	AF258574	15257,0	122	chr16,	16	98	982	1064
AF424542	401	1275	0.31451	5894,0	chr4,	AK124630	8314,0	174	chr2,	1	147	754	912	AK097920	15587,0	126	chr15,	1	122	943	1064	AK129962	7587,0	120	chr2,	1	120	1104	1223
AF424542	395	1275	0.309804	5894,0	chr4,	AK127847	19402,0	129	chr11,	9	124	569	684	AK124630	8314,0	174	chr2,	1	147	754	912	AK129962	7587,0	120	chr2,	1	120	1104	1223
AF424542	417	1275	0.327059	5894,0	chr4,	AK092314	1599,0	148	chr9,	4	141	22	159	AK124630	8314,0	174	chr2,	1	147	754	912	AK129962	7587,0	120	chr2,	1	120	1104	1223
AF424542	479	1275	0.375686	5894,0	chr4,	AK124630	8314,0	174	chr2,	1	147	754	912	AK097920	15587,0	126	chr15,	1	122	943	1064	AK126238	9831,0	213	chr1,chr1_random,	16	213	1078	1275
AF424542	397	1275	0.311373	5894,0	chr4,	AK127847	19402,0	129	chr11,	9	124	569	684	AK124630	8314,0	174	chr2,	1	147	754	912	AK097920	15587,0	126	chr15,	1	122	943	1064
AF424542	481	1275	0.377255	5894,0	chr4,	AK124630	8314,0	174	chr2,	1	147	754	912	AK097920	15587,0	126	chr15,	1	122	943	1064	AK127320	1450,0	200	chr9,chr9,	1	200	1076	1275
AF424542	419	1275	0.328627	5894,0	chr4,	AK092314	1599,0	148	chr9,	4	141	22	159	AK124630	8314,0	174	chr2,	1	147	754	912	AK097920	15587,0	126	chr15,	1	122	943	1064
AF424542	473	1275	0.37098	5894,0	chr4,	AK127847	19402,0	129	chr11,	9	124	569	684	AK124630	8314,0	174	chr2,	1	147	754	912	AK126238	9831,0	213	chr1,chr1_random,	16	213	1078	1275
AF424542	495	1275	0.388235	5894,0	chr4,	AK092314	1599,0	148	chr9,	4	141	22	159	AK124630	8314,0	174	chr2,	1	147	754	912	AK126238	9831,0	213	chr1,chr1_random,	16	213	1078	1275
AF424542	475	1275	0.372549	5894,0	chr4,	AK127847	19402,0	129	chr11,	9	124	569	684	AK124630	8314,0	174	chr2,	1	147	754	912	AK127320	1450,0	200	chr9,chr9,	1	200	1076	1275
AF424542	413	1275	0.323922	5894,0	chr4,	AK092314	1599,0	148	chr9,	4	141	22	159	AK127847	19402,0	129	chr11,	9	124	569	684	AK124630	8314,0	174	chr2,	1	147	754	912
AF424542	497	1275	0.389804	5894,0	chr4,	AK092314	1599,0	148	chr9,	4	141	22	159	AK124630	8314,0	174	chr2,	1	147	754	912	AK127320	1450,0	200	chr9,chr9,	1	200	1076	1275
AF424542	483	1275	0.378824	5894,0	chr4,	AK127847	19402,0	129	chr11,	9	124	569	684	AK125782	9555,0	179	chr20,	1	160	704	864	AK093664	5804,0	206	chr4,	2	206	935	1140
AF424542	460	1275	0.360784	5894,0	chr4,	AK092314	1599,0	148	chr9,	4	141	22	159	AK127847	19402,0	129	chr11,	9	124	569	684	AK093664	5804,0	206	chr4,	2	206	935	1140
AF424542	505	1275	0.396078	5894,0	chr4,	AK092314	1599,0	148	chr9,	4	141	22	159	AK125782	9555,0	179	chr20,	1	160	704	864	AK093664	5804,0	206	chr4,	2	206	935	1140
AF424542	524	1275	0.41098	5894,0	chr4,	AK127847	19402,0	129	chr11,	9	124	569	684	AK125782	9555,0	179	chr20,	1	160	704	864	AK125948	9272,1	254	chr20,	1	247	990	1236
AF424542	501	1275	0.392941	5894,0	chr4,	AK092314	1599,0	148	chr9,	4	141	22	159	AK127847	19402,0	129	chr11,	9	124	569	684	AK125948	9272,1	254	chr20,	1	247	990	1236
AF424542	546	1275	0.428235	5894,0	chr4,	AK092314	1599,0	148	chr9,	4	141	22	159	AK125782	9555,0	179	chr20,	1	160	704	864	AK125948	9272,1	254	chr20,	1	247	990	1236
AF424542	319	1275	0.250196	5894,0	chr4,	AK127847	19402,0	129	chr11,	9	124	569	684	AF258574	15257,0	122	chr16,	16	98	982	1064	AK129962	7587,0	120	chr2,	1	120	1104	1223
AF424542	364	1275	0.28549	5894,0	chr4,	AK125782	9555,0	179	chr20,	1	160	704	864	AF258574	15257,0	122	chr16,	16	98	982	1064	AK129962	7587,0	120	chr2,	1	120	1104	1223
AF424542	341	1275	0.267451	5894,0	chr4,	AK092314	1599,0	148	chr9,	4	141	22	159	AF258574	15257,0	122	chr16,	16	98	982	1064	AK129962	7587,0	120	chr2,	1	120	1104	1223
AF424542	397	1275	0.311373	5894,0	chr4,	AK127847	19402,0	129	chr11,	9	124	569	684	AF258574	15257,0	122	chr16,	16	98	982	1064	AK126238	9831,0	213	chr1,chr1_random,	16	213	1078	1275
AF424542	442	1275	0.346667	5894,0	chr4,	AK125782	9555,0	179	chr20,	1	160	704	864	AF258574	15257,0	122	chr16,	16	98	982	1064	AK126238	9831,0	213	chr1,chr1_random,	16	213	1078	1275
AF424542	419	1275	0.328627	5894,0	chr4,	AK092314	1599,0	148	chr9,	4	141	22	159	AF258574	15257,0	122	chr16,	16	98	982	1064	AK126238	9831,0	213	chr1,chr1_random,	16	213	1078	1275
AF424542	360	1275	0.282353	5894,0	chr4,	AK127847	19402,0	129	chr11,	9	124	569	684	AK125782	9555,0	179	chr20,	1	160	704	864	AF258574	15257,0	122	chr16,	16	98	982	1064
AF424542	399	1275	0.312941	5894,0	chr4,	AK127847	19402,0	129	chr11,	9	124	569	684	AF258574	15257,0	122	chr16,	16	98	982	1064	AK127320	1450,0	200	chr9,chr9,	1	200	1076	1275
AF424542	337	1275	0.264314	5894,0	chr4,	AK092314	1599,0	148	chr9,	4	141	22	159	AK127847	19402,0	129	chr11,	9	124	569	684	AF258574	15257,0	122	chr16,	16	98	982	1064
AF424542	444	1275	0.348235	5894,0	chr4,	AK125782	9555,0	179	chr20,	1	160	704	864	AF258574	15257,0	122	chr16,	16	98	982	1064	AK127320	1450,0	200	chr9,chr9,	1	200	1076	1275
AF424542	382	1275	0.299608	5894,0	chr4,	AK092314	1599,0	148	chr9,	4	141	22	159	AK125782	9555,0	179	chr20,	1	160	704	864	AF258574	15257,0	122	chr16,	16	98	982	1064
AF424542	421	1275	0.330196	5894,0	chr4,	AK092314	1599,0	148	chr9,	4	141	22	159	AF258574	15257,0	122	chr16,	16	98	982	1064	AK127320	1450,0	200	chr9,chr9,	1	200	1076	1275
AF424542	358	1275	0.280784	5894,0	chr4,	AK127847	19402,0	129	chr11,	9	124	569	684	AK097920	15587,0	126	chr15,	1	122	943	1064	AK129962	7587,0	120	chr2,	1	120	1104	1223
AF424542	403	1275	0.316078	5894,0	chr4,	AK125782	9555,0	179	chr20,	1	160	704	864	AK097920	15587,0	126	chr15,	1	122	943	1064	AK129962	7587,0	120	chr2,	1	120	1104	1223
AF424542	380	1275	0.298039	5894,0	chr4,	AK092314	1599,0	148	chr9,	4	141	22	159	AK097920	15587,0	126	chr15,	1	122	943	1064	AK129962	7587,0	120	chr2,	1	120	1104	1223
AF424542	397	1275	0.311373	5894,0	chr4,	AK127847	19402,0	129	chr11,	9	124	569	684	AK125782	9555,0	179	chr20,	1	160	704	864	AK129962	7587,0	120	chr2,	1	120	1104	1223
AF424542	374	1275	0.293333	5894,0	chr4,	AK092314	1599,0	148	chr9,	4	141	22	159	AK127847	19402,0	129	chr11,	9	124	569	684	AK129962	7587,0	120	chr2,	1	120	1104	1223
AF424542	419	1275	0.328627	5894,0	chr4,	AK092314	1599,0	148	chr9,	4	141	22	159	AK125782	9555,0	179	chr20,	1	160	704	864	AK129962	7587,0	120	chr2,	1	120	1104	1223
AF424542	436	1275	0.341961	5894,0	chr4,	AK127847	19402,0	129	chr11,	9	124	569	684	AK097920	15587,0	126	chr15,	1	122	943	1064	AK126238	9831,0	213	chr1,chr1_random,	16	213	1078	1275
AF424542	481	1275	0.377255	5894,0	chr4,	AK125782	9555,0	179	chr20,	1	160	704	864	AK097920	15587,0	126	chr15,	1	122	943	1064	AK126238	9831,0	213	chr1,chr1_random,	16	213	1078	1275
AF424542	458	1275	0.359216	5894,0	chr4,	AK092314	1599,0	148	chr9,	4	141	22	159	AK097920	15587,0	126	chr15,	1	122	943	1064	AK126238	9831,0	213	chr1,chr1_random,	16	213	1078	1275
AF424542	399	1275	0.312941	5894,0	chr4,	AK127847	19402,0	129	chr11,	9	124	569	684	AK125782	9555,0	179	chr20,	1	160	704	864	AK097920	15587,0	126	chr15,	1	122	943	1064
AF424542	438	1275	0.343529	5894,0	chr4,	AK127847	19402,0	129	chr11,	9	124	569	684	AK097920	15587,0	126	chr15,	1	122	943	1064	AK127320	1450,0	200	chr9,chr9,	1	200	1076	1275
AF424542	376	1275	0.294902	5894,0	chr4,	AK092314	1599,0	148	chr9,	4	141	22	159	AK127847	19402,0	129	chr11,	9	124	569	684	AK097920	15587,0	126	chr15,	1	122	943	1064
AF424542	483	1275	0.378824	5894,0	chr4,	AK125782	9555,0	179	chr20,	1	160	704	864	AK097920	15587,0	126	chr15,	1	122	943	1064	AK127320	1450,0	200	chr9,chr9,	1	200	1076	1275
AF424542	421	1275	0.330196	5894,0	chr4,	AK092314	1599,0	148	chr9,	4	141	22	159	AK125782	9555,0	179	chr20,	1	160	704	864	AK097920	15587,0	126	chr15,	1	122	943	1064
AF424542	460	1275	0.360784	5894,0	chr4,	AK092314	1599,0	148	chr9,	4	141	22	159	AK097920	15587,0	126	chr15,	1	122	943	1064	AK127320	1450,0	200	chr9,chr9,	1	200	1076	1275
AF424542	475	1275	0.372549	5894,0	chr4,	AK127847	19402,0	129	chr11,	9	124	569	684	AK125782	9555,0	179	chr20,	1	160	704	864	AK126238	9831,0	213	chr1,chr1_random,	16	213	1078	1275
AF424542	452	1275	0.35451	5894,0	chr4,	AK092314	1599,0	148	chr9,	4	141	22	159	AK127847	19402,0	129	chr11,	9	124	569	684	AK126238	9831,0	213	chr1,chr1_random,	16	213	1078	1275
AF424542	497	1275	0.389804	5894,0	chr4,	AK092314	1599,0	148	chr9,	4	141	22	159	AK125782	9555,0	179	chr20,	1	160	704	864	AK126238	9831,0	213	chr1,chr1_random,	16	213	1078	1275
AF424542	477	1275	0.374118	5894,0	chr4,	AK127847	19402,0	129	chr11,	9	124	569	684	AK125782	9555,0	179	chr20,	1	160	704	864	AK127320	1450,0	200	chr9,chr9,	1	200	1076	1275
AF424542	415	1275	0.32549	5894,0	chr4,	AK092314	1599,0	148	chr9,	4	141	22	159	AK127847	19402,0	129	chr11,	9	124	569	684	AK125782	9555,0	179	chr20,	1	160	704	864
AF424542	454	1275	0.356078	5894,0	chr4,	AK092314	1599,0	148	chr9,	4	141	22	159	AK127847	19402,0	129	chr11,	9	124	569	684	AK127320	1450,0	200	chr9,chr9,	1	200	1076	1275
AF424542	499	1275	0.391373	5894,0	chr4,	AK092314	1599,0	148	chr9,	4	141	22	159	AK125782	9555,0	179	chr20,	1	160	704	864	AK127320	1450,0	200	chr9,chr9,	1	200	1076	1275

## Sheet: 4to1
hybrid gene	length of all components	length of hybrid gene	percentage	ID, # isoform	chromosome	component 1	ID, # isoform	length of c1	chromosome	strat	end	start	end	component 2	ID, # isoform	length of c2	chromosome	strat	end	start	end	component 3	ID, # isoform	length of c3	chromosome	strat	end	start	end	component 4	ID, # isoform	length of c4	chromosome	strat	end	start	end
AF424542	800	1275	0.627451	5894,0	chr4,	AK131276	378,0	264	chrX,	1	264	1	264	AF194537	3303,0	111	chr7,	1	111	370	480	NM_001013689	516,1	238	chrX,	1	227	570	796	AK126238	9831,0	213	chr1,chr1_random,	16	213	1078	1275
AF424542	802	1275	0.62902	5894,0	chr4,	AK131276	378,0	264	chrX,	1	264	1	264	AF194537	3303,0	111	chr7,	1	111	370	480	NM_001013689	516,1	238	chrX,	1	227	570	796	AK127320	1450,0	200	chr9,chr9,	1	200	1076	1275
AF424542	757	1275	0.593725	5894,0	chr4,	AK131276	378,0	264	chrX,	1	264	1	264	AF194537	3303,0	111	chr7,	1	111	370	480	AK127459	516,1	195	chrX,chrX,chrX,	1	184	613	796	AK126238	9831,0	213	chr1,chr1_random,	16	213	1078	1275
AF424542	759	1275	0.595294	5894,0	chr4,	AK131276	378,0	264	chrX,	1	264	1	264	AF194537	3303,0	111	chr7,	1	111	370	480	AK127459	516,1	195	chrX,chrX,chrX,	1	184	613	796	AK127320	1450,0	200	chr9,chr9,	1	200	1076	1275
AF424542	900	1275	0.705882	5894,0	chr4,	AK131276	378,0	264	chrX,	1	264	1	264	AF194537	3303,0	111	chr7,	1	111	370	480	BC036758	5780,0	328	chr4,	1	327	613	939	AK126238	9831,0	213	chr1,chr1_random,	16	213	1078	1275
AF424542	902	1275	0.707451	5894,0	chr4,	AK131276	378,0	264	chrX,	1	264	1	264	AF194537	3303,0	111	chr7,	1	111	370	480	BC036758	5780,0	328	chr4,	1	327	613	939	AK127320	1450,0	200	chr9,chr9,	1	200	1076	1275
AF424542	759	1275	0.595294	5894,0	chr4,	AK131276	378,0	264	chrX,	1	264	1	264	AF194537	3303,0	111	chr7,	1	111	370	480	AK126793	6939,0	188	chr3,	3	188	592	777	AK126238	9831,0	213	chr1,chr1_random,	16	213	1078	1275
AF424542	761	1275	0.596863	5894,0	chr4,	AK131276	378,0	264	chrX,	1	264	1	264	AF194537	3303,0	111	chr7,	1	111	370	480	AK126793	6939,0	188	chr3,	3	188	592	777	AK127320	1450,0	200	chr9,chr9,	1	200	1076	1275
AF424542	844	1275	0.661961	5894,0	chr4,	AK131276	378,0	264	chrX,	1	264	1	264	AF194537	3303,0	111	chr7,	1	111	370	480	AK094887	14471,0	272	chr17,	1	265	595	865	AK126238	9831,0	213	chr1,chr1_random,	16	213	1078	1275
AF424542	846	1275	0.663529	5894,0	chr4,	AK131276	378,0	264	chrX,	1	264	1	264	AF194537	3303,0	111	chr7,	1	111	370	480	AK094887	14471,0	272	chr17,	1	265	595	865	AK127320	1450,0	200	chr9,chr9,	1	200	1076	1275
AF424542	754	1275	0.591373	5894,0	chr4,	AK131276	378,0	264	chrX,	1	264	1	264	AF194537	3303,0	111	chr7,	1	111	370	480	AK130656	17284,0	181	chr12,	1	181	613	793	AK126238	9831,0	213	chr1,chr1_random,	16	213	1078	1275
AF424542	756	1275	0.592941	5894,0	chr4,	AK131276	378,0	264	chrX,	1	264	1	264	AF194537	3303,0	111	chr7,	1	111	370	480	AK130656	17284,0	181	chr12,	1	181	613	793	AK127320	1450,0	200	chr9,chr9,	1	200	1076	1275
AF424542	789	1275	0.618824	5894,0	chr4,	AK131313	19896,0	244	chr10,	1	244	1	245	AF194537	3303,0	111	chr7,	1	111	370	480	NM_001013689	516,1	238	chrX,	1	227	570	796	AK093664	5804,0	206	chr4,	2	206	935	1140
AF424542	830	1275	0.65098	5894,0	chr4,	AK131313	19896,0	244	chr10,	1	244	1	245	AF194537	3303,0	111	chr7,	1	111	370	480	NM_001013689	516,1	238	chrX,	1	227	570	796	AK125948	9272,1	254	chr20,	1	247	990	1236
AF424542	666	1275	0.522353	5894,0	chr4,	AK131313	19896,0	244	chr10,	1	244	1	245	AF194537	3303,0	111	chr7,	1	111	370	480	NM_001013689	516,1	238	chrX,	1	227	570	796	AF258574	15257,0	122	chr16,	16	98	982	1064
AF424542	781	1275	0.612549	5894,0	chr4,	AK131313	19896,0	244	chr10,	1	244	1	245	AF194537	3303,0	111	chr7,	1	111	370	480	NM_001013689	516,1	238	chrX,	1	227	570	796	AK126238	9831,0	213	chr1,chr1_random,	16	213	1078	1275
AF424542	783	1275	0.614118	5894,0	chr4,	AK131313	19896,0	244	chr10,	1	244	1	245	AF194537	3303,0	111	chr7,	1	111	370	480	NM_001013689	516,1	238	chrX,	1	227	570	796	AK127320	1450,0	200	chr9,chr9,	1	200	1076	1275
AF424542	746	1275	0.585098	5894,0	chr4,	AK131313	19896,0	244	chr10,	1	244	1	245	AF194537	3303,0	111	chr7,	1	111	370	480	AK127459	516,1	195	chrX,chrX,chrX,	1	184	613	796	AK093664	5804,0	206	chr4,	2	206	935	1140
AF424542	787	1275	0.617255	5894,0	chr4,	AK131313	19896,0	244	chr10,	1	244	1	245	AF194537	3303,0	111	chr7,	1	111	370	480	AK127459	516,1	195	chrX,chrX,chrX,	1	184	613	796	AK125948	9272,1	254	chr20,	1	247	990	1236
AF424542	623	1275	0.488627	5894,0	chr4,	AK131313	19896,0	244	chr10,	1	244	1	245	AF194537	3303,0	111	chr7,	1	111	370	480	AK127459	516,1	195	chrX,chrX,chrX,	1	184	613	796	AF258574	15257,0	122	chr16,	16	98	982	1064
AF424542	738	1275	0.578824	5894,0	chr4,	AK131313	19896,0	244	chr10,	1	244	1	245	AF194537	3303,0	111	chr7,	1	111	370	480	AK127459	516,1	195	chrX,chrX,chrX,	1	184	613	796	AK126238	9831,0	213	chr1,chr1_random,	16	213	1078	1275
AF424542	740	1275	0.580392	5894,0	chr4,	AK131313	19896,0	244	chr10,	1	244	1	245	AF194537	3303,0	111	chr7,	1	111	370	480	AK127459	516,1	195	chrX,chrX,chrX,	1	184	613	796	AK127320	1450,0	200	chr9,chr9,	1	200	1076	1275
AF424542	930	1275	0.729412	5894,0	chr4,	AK131313	19896,0	244	chr10,	1	244	1	245	AF194537	3303,0	111	chr7,	1	111	370	480	BC036758	5780,0	328	chr4,	1	327	613	939	AK125948	9272,1	254	chr20,	1	247	990	1236
AF424542	766	1275	0.600784	5894,0	chr4,	AK131313	19896,0	244	chr10,	1	244	1	245	AF194537	3303,0	111	chr7,	1	111	370	480	BC036758	5780,0	328	chr4,	1	327	613	939	AF258574	15257,0	122	chr16,	16	98	982	1064
AF424542	881	1275	0.69098	5894,0	chr4,	AK131313	19896,0	244	chr10,	1	244	1	245	AF194537	3303,0	111	chr7,	1	111	370	480	BC036758	5780,0	328	chr4,	1	327	613	939	AK126238	9831,0	213	chr1,chr1_random,	16	213	1078	1275
AF424542	883	1275	0.692549	5894,0	chr4,	AK131313	19896,0	244	chr10,	1	244	1	245	AF194537	3303,0	111	chr7,	1	111	370	480	BC036758	5780,0	328	chr4,	1	327	613	939	AK127320	1450,0	200	chr9,chr9,	1	200	1076	1275
AF424542	748	1275	0.586667	5894,0	chr4,	AK131313	19896,0	244	chr10,	1	244	1	245	AF194537	3303,0	111	chr7,	1	111	370	480	AK126793	6939,0	188	chr3,	3	188	592	777	AK093664	5804,0	206	chr4,	2	206	935	1140
AF424542	789	1275	0.618824	5894,0	chr4,	AK131313	19896,0	244	chr10,	1	244	1	245	AF194537	3303,0	111	chr7,	1	111	370	480	AK126793	6939,0	188	chr3,	3	188	592	777	AK125948	9272,1	254	chr20,	1	247	990	1236
AF424542	625	1275	0.490196	5894,0	chr4,	AK131313	19896,0	244	chr10,	1	244	1	245	AF194537	3303,0	111	chr7,	1	111	370	480	AK126793	6939,0	188	chr3,	3	188	592	777	AF258574	15257,0	122	chr16,	16	98	982	1064
AF424542	740	1275	0.580392	5894,0	chr4,	AK131313	19896,0	244	chr10,	1	244	1	245	AF194537	3303,0	111	chr7,	1	111	370	480	AK126793	6939,0	188	chr3,	3	188	592	777	AK126238	9831,0	213	chr1,chr1_random,	16	213	1078	1275
AF424542	742	1275	0.581961	5894,0	chr4,	AK131313	19896,0	244	chr10,	1	244	1	245	AF194537	3303,0	111	chr7,	1	111	370	480	AK126793	6939,0	188	chr3,	3	188	592	777	AK127320	1450,0	200	chr9,chr9,	1	200	1076	1275
AF424542	833	1275	0.653333	5894,0	chr4,	AK131313	19896,0	244	chr10,	1	244	1	245	AF194537	3303,0	111	chr7,	1	111	370	480	AK094887	14471,0	272	chr17,	1	265	595	865	AK093664	5804,0	206	chr4,	2	206	935	1140
AF424542	874	1275	0.68549	5894,0	chr4,	AK131313	19896,0	244	chr10,	1	244	1	245	AF194537	3303,0	111	chr7,	1	111	370	480	AK094887	14471,0	272	chr17,	1	265	595	865	AK125948	9272,1	254	chr20,	1	247	990	1236
AF424542	710	1275	0.556863	5894,0	chr4,	AK131313	19896,0	244	chr10,	1	244	1	245	AF194537	3303,0	111	chr7,	1	111	370	480	AK094887	14471,0	272	chr17,	1	265	595	865	AF258574	15257,0	122	chr16,	16	98	982	1064
AF424542	825	1275	0.647059	5894,0	chr4,	AK131313	19896,0	244	chr10,	1	244	1	245	AF194537	3303,0	111	chr7,	1	111	370	480	AK094887	14471,0	272	chr17,	1	265	595	865	AK126238	9831,0	213	chr1,chr1_random,	16	213	1078	1275
AF424542	827	1275	0.648627	5894,0	chr4,	AK131313	19896,0	244	chr10,	1	244	1	245	AF194537	3303,0	111	chr7,	1	111	370	480	AK094887	14471,0	272	chr17,	1	265	595	865	AK127320	1450,0	200	chr9,chr9,	1	200	1076	1275
AF424542	743	1275	0.582745	5894,0	chr4,	AK131313	19896,0	244	chr10,	1	244	1	245	AF194537	3303,0	111	chr7,	1	111	370	480	AK130656	17284,0	181	chr12,	1	181	613	793	AK093664	5804,0	206	chr4,	2	206	935	1140
AF424542	784	1275	0.614902	5894,0	chr4,	AK131313	19896,0	244	chr10,	1	244	1	245	AF194537	3303,0	111	chr7,	1	111	370	480	AK130656	17284,0	181	chr12,	1	181	613	793	AK125948	9272,1	254	chr20,	1	247	990	1236
AF424542	620	1275	0.486275	5894,0	chr4,	AK131313	19896,0	244	chr10,	1	244	1	245	AF194537	3303,0	111	chr7,	1	111	370	480	AK130656	17284,0	181	chr12,	1	181	613	793	AF258574	15257,0	122	chr16,	16	98	982	1064
AF424542	735	1275	0.576471	5894,0	chr4,	AK131313	19896,0	244	chr10,	1	244	1	245	AF194537	3303,0	111	chr7,	1	111	370	480	AK130656	17284,0	181	chr12,	1	181	613	793	AK126238	9831,0	213	chr1,chr1_random,	16	213	1078	1275
AF424542	737	1275	0.578039	5894,0	chr4,	AK131313	19896,0	244	chr10,	1	244	1	245	AF194537	3303,0	111	chr7,	1	111	370	480	AK130656	17284,0	181	chr12,	1	181	613	793	AK127320	1450,0	200	chr9,chr9,	1	200	1076	1275
AF424542	633	1275	0.496471	5894,0	chr4,	AK131313	19896,0	244	chr10,	1	244	1	245	AF194537	3303,0	111	chr7,	1	111	370	480	AK127847	19402,0	129	chr11,	9	124	569	684	AK125782	9555,0	179	chr20,	1	160	704	864
AF424542	672	1275	0.527059	5894,0	chr4,	AK131313	19896,0	244	chr10,	1	244	1	245	AF194537	3303,0	111	chr7,	1	111	370	480	AK127847	19402,0	129	chr11,	9	124	569	684	AK127320	1450,0	200	chr9,chr9,	1	200	1076	1275
AF424542	675	1275	0.529412	5894,0	chr4,	AK127911	1870,0	135	chr8,	1	131	1	131	AF194537	3303,0	111	chr7,	1	111	370	480	NM_001013689	516,1	238	chrX,	1	227	570	796	AK093664	5804,0	206	chr4,	2	206	935	1140
AF424542	716	1275	0.561569	5894,0	chr4,	AK127911	1870,0	135	chr8,	1	131	1	131	AF194537	3303,0	111	chr7,	1	111	370	480	NM_001013689	516,1	238	chrX,	1	227	570	796	AK125948	9272,1	254	chr20,	1	247	990	1236
AF424542	552	1275	0.432941	5894,0	chr4,	AK127911	1870,0	135	chr8,	1	131	1	131	AF194537	3303,0	111	chr7,	1	111	370	480	NM_001013689	516,1	238	chrX,	1	227	570	796	AF258574	15257,0	122	chr16,	16	98	982	1064
AF424542	667	1275	0.523137	5894,0	chr4,	AK127911	1870,0	135	chr8,	1	131	1	131	AF194537	3303,0	111	chr7,	1	111	370	480	NM_001013689	516,1	238	chrX,	1	227	570	796	AK126238	9831,0	213	chr1,chr1_random,	16	213	1078	1275
AF424542	669	1275	0.524706	5894,0	chr4,	AK127911	1870,0	135	chr8,	1	131	1	131	AF194537	3303,0	111	chr7,	1	111	370	480	NM_001013689	516,1	238	chrX,	1	227	570	796	AK127320	1450,0	200	chr9,chr9,	1	200	1076	1275
AF424542	632	1275	0.495686	5894,0	chr4,	AK127911	1870,0	135	chr8,	1	131	1	131	AF194537	3303,0	111	chr7,	1	111	370	480	AK127459	516,1	195	chrX,chrX,chrX,	1	184	613	796	AK093664	5804,0	206	chr4,	2	206	935	1140
AF424542	673	1275	0.527843	5894,0	chr4,	AK127911	1870,0	135	chr8,	1	131	1	131	AF194537	3303,0	111	chr7,	1	111	370	480	AK127459	516,1	195	chrX,chrX,chrX,	1	184	613	796	AK125948	9272,1	254	chr20,	1	247	990	1236
AF424542	509	1275	0.399216	5894,0	chr4,	AK127911	1870,0	135	chr8,	1	131	1	131	AF194537	3303,0	111	chr7,	1	111	370	480	AK127459	516,1	195	chrX,chrX,chrX,	1	184	613	796	AF258574	15257,0	122	chr16,	16	98	982	1064
AF424542	624	1275	0.489412	5894,0	chr4,	AK127911	1870,0	135	chr8,	1	131	1	131	AF194537	3303,0	111	chr7,	1	111	370	480	AK127459	516,1	195	chrX,chrX,chrX,	1	184	613	796	AK126238	9831,0	213	chr1,chr1_random,	16	213	1078	1275
AF424542	626	1275	0.49098	5894,0	chr4,	AK127911	1870,0	135	chr8,	1	131	1	131	AF194537	3303,0	111	chr7,	1	111	370	480	AK127459	516,1	195	chrX,chrX,chrX,	1	184	613	796	AK127320	1450,0	200	chr9,chr9,	1	200	1076	1275
AF424542	816	1275	0.64	5894,0	chr4,	AK127911	1870,0	135	chr8,	1	131	1	131	AF194537	3303,0	111	chr7,	1	111	370	480	BC036758	5780,0	328	chr4,	1	327	613	939	AK125948	9272,1	254	chr20,	1	247	990	1236
AF424542	652	1275	0.511373	5894,0	chr4,	AK127911	1870,0	135	chr8,	1	131	1	131	AF194537	3303,0	111	chr7,	1	111	370	480	BC036758	5780,0	328	chr4,	1	327	613	939	AF258574	15257,0	122	chr16,	16	98	982	1064
AF424542	767	1275	0.601569	5894,0	chr4,	AK127911	1870,0	135	chr8,	1	131	1	131	AF194537	3303,0	111	chr7,	1	111	370	480	BC036758	5780,0	328	chr4,	1	327	613	939	AK126238	9831,0	213	chr1,chr1_random,	16	213	1078	1275
AF424542	769	1275	0.603137	5894,0	chr4,	AK127911	1870,0	135	chr8,	1	131	1	131	AF194537	3303,0	111	chr7,	1	111	370	480	BC036758	5780,0	328	chr4,	1	327	613	939	AK127320	1450,0	200	chr9,chr9,	1	200	1076	1275
AF424542	634	1275	0.497255	5894,0	chr4,	AK127911	1870,0	135	chr8,	1	131	1	131	AF194537	3303,0	111	chr7,	1	111	370	480	AK126793	6939,0	188	chr3,	3	188	592	777	AK093664	5804,0	206	chr4,	2	206	935	1140
AF424542	675	1275	0.529412	5894,0	chr4,	AK127911	1870,0	135	chr8,	1	131	1	131	AF194537	3303,0	111	chr7,	1	111	370	480	AK126793	6939,0	188	chr3,	3	188	592	777	AK125948	9272,1	254	chr20,	1	247	990	1236
AF424542	511	1275	0.400784	5894,0	chr4,	AK127911	1870,0	135	chr8,	1	131	1	131	AF194537	3303,0	111	chr7,	1	111	370	480	AK126793	6939,0	188	chr3,	3	188	592	777	AF258574	15257,0	122	chr16,	16	98	982	1064
AF424542	626	1275	0.49098	5894,0	chr4,	AK127911	1870,0	135	chr8,	1	131	1	131	AF194537	3303,0	111	chr7,	1	111	370	480	AK126793	6939,0	188	chr3,	3	188	592	777	AK126238	9831,0	213	chr1,chr1_random,	16	213	1078	1275
AF424542	628	1275	0.492549	5894,0	chr4,	AK127911	1870,0	135	chr8,	1	131	1	131	AF194537	3303,0	111	chr7,	1	111	370	480	AK126793	6939,0	188	chr3,	3	188	592	777	AK127320	1450,0	200	chr9,chr9,	1	200	1076	1275
AF424542	719	1275	0.563922	5894,0	chr4,	AK127911	1870,0	135	chr8,	1	131	1	131	AF194537	3303,0	111	chr7,	1	111	370	480	AK094887	14471,0	272	chr17,	1	265	595	865	AK093664	5804,0	206	chr4,	2	206	935	1140
AF424542	760	1275	0.596078	5894,0	chr4,	AK127911	1870,0	135	chr8,	1	131	1	131	AF194537	3303,0	111	chr7,	1	111	370	480	AK094887	14471,0	272	chr17,	1	265	595	865	AK125948	9272,1	254	chr20,	1	247	990	1236
AF424542	596	1275	0.467451	5894,0	chr4,	AK127911	1870,0	135	chr8,	1	131	1	131	AF194537	3303,0	111	chr7,	1	111	370	480	AK094887	14471,0	272	chr17,	1	265	595	865	AF258574	15257,0	122	chr16,	16	98	982	1064
AF424542	711	1275	0.557647	5894,0	chr4,	AK127911	1870,0	135	chr8,	1	131	1	131	AF194537	3303,0	111	chr7,	1	111	370	480	AK094887	14471,0	272	chr17,	1	265	595	865	AK126238	9831,0	213	chr1,chr1_random,	16	213	1078	1275
AF424542	713	1275	0.559216	5894,0	chr4,	AK127911	1870,0	135	chr8,	1	131	1	131	AF194537	3303,0	111	chr7,	1	111	370	480	AK094887	14471,0	272	chr17,	1	265	595	865	AK127320	1450,0	200	chr9,chr9,	1	200	1076	1275
AF424542	629	1275	0.493333	5894,0	chr4,	AK127911	1870,0	135	chr8,	1	131	1	131	AF194537	3303,0	111	chr7,	1	111	370	480	AK130656	17284,0	181	chr12,	1	181	613	793	AK093664	5804,0	206	chr4,	2	206	935	1140
AF424542	670	1275	0.52549	5894,0	chr4,	AK127911	1870,0	135	chr8,	1	131	1	131	AF194537	3303,0	111	chr7,	1	111	370	480	AK130656	17284,0	181	chr12,	1	181	613	793	AK125948	9272,1	254	chr20,	1	247	990	1236
AF424542	506	1275	0.396863	5894,0	chr4,	AK127911	1870,0	135	chr8,	1	131	1	131	AF194537	3303,0	111	chr7,	1	111	370	480	AK130656	17284,0	181	chr12,	1	181	613	793	AF258574	15257,0	122	chr16,	16	98	982	1064
AF424542	621	1275	0.487059	5894,0	chr4,	AK127911	1870,0	135	chr8,	1	131	1	131	AF194537	3303,0	111	chr7,	1	111	370	480	AK130656	17284,0	181	chr12,	1	181	613	793	AK126238	9831,0	213	chr1,chr1_random,	16	213	1078	1275
AF424542	623	1275	0.488627	5894,0	chr4,	AK127911	1870,0	135	chr8,	1	131	1	131	AF194537	3303,0	111	chr7,	1	111	370	480	AK130656	17284,0	181	chr12,	1	181	613	793	AK127320	1450,0	200	chr9,chr9,	1	200	1076	1275
AF424542	519	1275	0.407059	5894,0	chr4,	AK127911	1870,0	135	chr8,	1	131	1	131	AF194537	3303,0	111	chr7,	1	111	370	480	AK127847	19402,0	129	chr11,	9	124	569	684	AK125782	9555,0	179	chr20,	1	160	704	864
AF424542	558	1275	0.437647	5894,0	chr4,	AK127911	1870,0	135	chr8,	1	131	1	131	AF194537	3303,0	111	chr7,	1	111	370	480	AK127847	19402,0	129	chr11,	9	124	569	684	AK127320	1450,0	200	chr9,chr9,	1	200	1076	1275
AF424542	615	1275	0.482353	5894,0	chr4,	AK131295	10359,0	134	chr1,	54	124	1	71	AF194537	3303,0	111	chr7,	1	111	370	480	NM_001013689	516,1	238	chrX,	1	227	570	796	AK093664	5804,0	206	chr4,	2	206	935	1140
AF424542	656	1275	0.51451	5894,0	chr4,	AK131295	10359,0	134	chr1,	54	124	1	71	AF194537	3303,0	111	chr7,	1	111	370	480	NM_001013689	516,1	238	chrX,	1	227	570	796	AK125948	9272,1	254	chr20,	1	247	990	1236
AF424542	492	1275	0.385882	5894,0	chr4,	AK131295	10359,0	134	chr1,	54	124	1	71	AF194537	3303,0	111	chr7,	1	111	370	480	NM_001013689	516,1	238	chrX,	1	227	570	796	AF258574	15257,0	122	chr16,	16	98	982	1064
AF424542	607	1275	0.476078	5894,0	chr4,	AK131295	10359,0	134	chr1,	54	124	1	71	AF194537	3303,0	111	chr7,	1	111	370	480	NM_001013689	516,1	238	chrX,	1	227	570	796	AK126238	9831,0	213	chr1,chr1_random,	16	213	1078	1275
AF424542	609	1275	0.477647	5894,0	chr4,	AK131295	10359,0	134	chr1,	54	124	1	71	AF194537	3303,0	111	chr7,	1	111	370	480	NM_001013689	516,1	238	chrX,	1	227	570	796	AK127320	1450,0	200	chr9,chr9,	1	200	1076	1275
AF424542	572	1275	0.448627	5894,0	chr4,	AK131295	10359,0	134	chr1,	54	124	1	71	AF194537	3303,0	111	chr7,	1	111	370	480	AK127459	516,1	195	chrX,chrX,chrX,	1	184	613	796	AK093664	5804,0	206	chr4,	2	206	935	1140
AF424542	613	1275	0.480784	5894,0	chr4,	AK131295	10359,0	134	chr1,	54	124	1	71	AF194537	3303,0	111	chr7,	1	111	370	480	AK127459	516,1	195	chrX,chrX,chrX,	1	184	613	796	AK125948	9272,1	254	chr20,	1	247	990	1236
AF424542	449	1275	0.352157	5894,0	chr4,	AK131295	10359,0	134	chr1,	54	124	1	71	AF194537	3303,0	111	chr7,	1	111	370	480	AK127459	516,1	195	chrX,chrX,chrX,	1	184	613	796	AF258574	15257,0	122	chr16,	16	98	982	1064
AF424542	564	1275	0.442353	5894,0	chr4,	AK131295	10359,0	134	chr1,	54	124	1	71	AF194537	3303,0	111	chr7,	1	111	370	480	AK127459	516,1	195	chrX,chrX,chrX,	1	184	613	796	AK126238	9831,0	213	chr1,chr1_random,	16	213	1078	1275
AF424542	566	1275	0.443922	5894,0	chr4,	AK131295	10359,0	134	chr1,	54	124	1	71	AF194537	3303,0	111	chr7,	1	111	370	480	AK127459	516,1	195	chrX,chrX,chrX,	1	184	613	796	AK127320	1450,0	200	chr9,chr9,	1	200	1076	1275
AF424542	756	1275	0.592941	5894,0	chr4,	AK131295	10359,0	134	chr1,	54	124	1	71	AF194537	3303,0	111	chr7,	1	111	370	480	BC036758	5780,0	328	chr4,	1	327	613	939	AK125948	9272,1	254	chr20,	1	247	990	1236
AF424542	592	1275	0.464314	5894,0	chr4,	AK131295	10359,0	134	chr1,	54	124	1	71	AF194537	3303,0	111	chr7,	1	111	370	480	BC036758	5780,0	328	chr4,	1	327	613	939	AF258574	15257,0	122	chr16,	16	98	982	1064
AF424542	707	1275	0.55451	5894,0	chr4,	AK131295	10359,0	134	chr1,	54	124	1	71	AF194537	3303,0	111	chr7,	1	111	370	480	BC036758	5780,0	328	chr4,	1	327	613	939	AK126238	9831,0	213	chr1,chr1_random,	16	213	1078	1275
AF424542	709	1275	0.556078	5894,0	chr4,	AK131295	10359,0	134	chr1,	54	124	1	71	AF194537	3303,0	111	chr7,	1	111	370	480	BC036758	5780,0	328	chr4,	1	327	613	939	AK127320	1450,0	200	chr9,chr9,	1	200	1076	1275
AF424542	574	1275	0.450196	5894,0	chr4,	AK131295	10359,0	134	chr1,	54	124	1	71	AF194537	3303,0	111	chr7,	1	111	370	480	AK126793	6939,0	188	chr3,	3	188	592	777	AK093664	5804,0	206	chr4,	2	206	935	1140
AF424542	615	1275	0.482353	5894,0	chr4,	AK131295	10359,0	134	chr1,	54	124	1	71	AF194537	3303,0	111	chr7,	1	111	370	480	AK126793	6939,0	188	chr3,	3	188	592	777	AK125948	9272,1	254	chr20,	1	247	990	1236
AF424542	451	1275	0.353725	5894,0	chr4,	AK131295	10359,0	134	chr1,	54	124	1	71	AF194537	3303,0	111	chr7,	1	111	370	480	AK126793	6939,0	188	chr3,	3	188	592	777	AF258574	15257,0	122	chr16,	16	98	982	1064
AF424542	566	1275	0.443922	5894,0	chr4,	AK131295	10359,0	134	chr1,	54	124	1	71	AF194537	3303,0	111	chr7,	1	111	370	480	AK126793	6939,0	188	chr3,	3	188	592	777	AK126238	9831,0	213	chr1,chr1_random,	16	213	1078	1275
AF424542	568	1275	0.44549	5894,0	chr4,	AK131295	10359,0	134	chr1,	54	124	1	71	AF194537	3303,0	111	chr7,	1	111	370	480	AK126793	6939,0	188	chr3,	3	188	592	777	AK127320	1450,0	200	chr9,chr9,	1	200	1076	1275
AF424542	659	1275	0.516863	5894,0	chr4,	AK131295	10359,0	134	chr1,	54	124	1	71	AF194537	3303,0	111	chr7,	1	111	370	480	AK094887	14471,0	272	chr17,	1	265	595	865	AK093664	5804,0	206	chr4,	2	206	935	1140
AF424542	700	1275	0.54902	5894,0	chr4,	AK131295	10359,0	134	chr1,	54	124	1	71	AF194537	3303,0	111	chr7,	1	111	370	480	AK094887	14471,0	272	chr17,	1	265	595	865	AK125948	9272,1	254	chr20,	1	247	990	1236
AF424542	536	1275	0.420392	5894,0	chr4,	AK131295	10359,0	134	chr1,	54	124	1	71	AF194537	3303,0	111	chr7,	1	111	370	480	AK094887	14471,0	272	chr17,	1	265	595	865	AF258574	15257,0	122	chr16,	16	98	982	1064
AF424542	651	1275	0.510588	5894,0	chr4,	AK131295	10359,0	134	chr1,	54	124	1	71	AF194537	3303,0	111	chr7,	1	111	370	480	AK094887	14471,0	272	chr17,	1	265	595	865	AK126238	9831,0	213	chr1,chr1_random,	16	213	1078	1275
AF424542	653	1275	0.512157	5894,0	chr4,	AK131295	10359,0	134	chr1,	54	124	1	71	AF194537	3303,0	111	chr7,	1	111	370	480	AK094887	14471,0	272	chr17,	1	265	595	865	AK127320	1450,0	200	chr9,chr9,	1	200	1076	1275
AF424542	569	1275	0.446275	5894,0	chr4,	AK131295	10359,0	134	chr1,	54	124	1	71	AF194537	3303,0	111	chr7,	1	111	370	480	AK130656	17284,0	181	chr12,	1	181	613	793	AK093664	5804,0	206	chr4,	2	206	935	1140
AF424542	610	1275	0.478431	5894,0	chr4,	AK131295	10359,0	134	chr1,	54	124	1	71	AF194537	3303,0	111	chr7,	1	111	370	480	AK130656	17284,0	181	chr12,	1	181	613	793	AK125948	9272,1	254	chr20,	1	247	990	1236
AF424542	446	1275	0.349804	5894,0	chr4,	AK131295	10359,0	134	chr1,	54	124	1	71	AF194537	3303,0	111	chr7,	1	111	370	480	AK130656	17284,0	181	chr12,	1	181	613	793	AF258574	15257,0	122	chr16,	16	98	982	1064
AF424542	561	1275	0.44	5894,0	chr4,	AK131295	10359,0	134	chr1,	54	124	1	71	AF194537	3303,0	111	chr7,	1	111	370	480	AK130656	17284,0	181	chr12,	1	181	613	793	AK126238	9831,0	213	chr1,chr1_random,	16	213	1078	1275
AF424542	563	1275	0.441569	5894,0	chr4,	AK131295	10359,0	134	chr1,	54	124	1	71	AF194537	3303,0	111	chr7,	1	111	370	480	AK130656	17284,0	181	chr12,	1	181	613	793	AK127320	1450,0	200	chr9,chr9,	1	200	1076	1275
AF424542	459	1275	0.36	5894,0	chr4,	AK131295	10359,0	134	chr1,	54	124	1	71	AF194537	3303,0	111	chr7,	1	111	370	480	AK127847	19402,0	129	chr11,	9	124	569	684	AK125782	9555,0	179	chr20,	1	160	704	864
AF424542	498	1275	0.390588	5894,0	chr4,	AK131295	10359,0	134	chr1,	54	124	1	71	AF194537	3303,0	111	chr7,	1	111	370	480	AK127847	19402,0	129	chr11,	9	124	569	684	AK127320	1450,0	200	chr9,chr9,	1	200	1076	1275

## Sheet: 5to1
hybrid gene	length of all components	length of hybrid gene	percentage	ID, # isoform	chromosome	component 1	ID, # isoform	length of c1	chromosome	strat	end	start	end	component 2	ID, # isoform	length of c2	chromosome	strat	end	start	end	component 3	ID, # isoform	length of c3	chromosome	strat	end	start	end	component 4	ID, # isoform	length of c4	chromosome	strat	end	start	end	component 5	ID, # isoform	length of c5	chromosome	strat	end	start	end
AF424542	844	1275	0.661961	5894,0	chr4,	AK131276	378,0	264	chrX,	1	264	1	264	AF194537	3303,0	111	chr7,	1	111	370	480	NM_001013689	516,1	238	chrX,	1	227	570	796	AK129962	7587,0	120	chr2,	1	120	1104	1223	AK097920	15587,0	126	chr15,	1	122	943	1064
AF424542	801	1275	0.628235	5894,0	chr4,	AK131276	378,0	264	chrX,	1	264	1	264	AF194537	3303,0	111	chr7,	1	111	370	480	AK127459	516,1	195	chrX,chrX,chrX,	1	184	613	796	AK129962	7587,0	120	chr2,	1	120	1104	1223	AK097920	15587,0	126	chr15,	1	122	943	1064
AF424542	944	1275	0.740392	5894,0	chr4,	AK131276	378,0	264	chrX,	1	264	1	264	AF194537	3303,0	111	chr7,	1	111	370	480	BC036758	5780,0	328	chr4,	1	327	613	939	AK129962	7587,0	120	chr2,	1	120	1104	1223	AK097920	15587,0	126	chr15,	1	122	943	1064
AF424542	803	1275	0.629804	5894,0	chr4,	AK131276	378,0	264	chrX,	1	264	1	264	AF194537	3303,0	111	chr7,	1	111	370	480	AK126793	6939,0	188	chr3,	3	188	592	777	AK129962	7587,0	120	chr2,	1	120	1104	1223	AK097920	15587,0	126	chr15,	1	122	943	1064
AF424542	799	1275	0.626667	5894,0	chr4,	AK131276	378,0	264	chrX,	1	264	1	264	AF194537	3303,0	111	chr7,	1	111	370	480	AK127765	9610,0	184	chr20,	1	182	555	736	AK129962	7587,0	120	chr2,	1	120	1104	1223	AK097920	15587,0	126	chr15,	1	122	943	1064
AF424542	888	1275	0.696471	5894,0	chr4,	AK131276	378,0	264	chrX,	1	264	1	264	AF194537	3303,0	111	chr7,	1	111	370	480	AK094887	14471,0	272	chr17,	1	265	595	865	AK129962	7587,0	120	chr2,	1	120	1104	1223	AK097920	15587,0	126	chr15,	1	122	943	1064
AF424542	798	1275	0.625882	5894,0	chr4,	AK131276	378,0	264	chrX,	1	264	1	264	AF194537	3303,0	111	chr7,	1	111	370	480	AK130656	17284,0	181	chr12,	1	181	613	793	AK129962	7587,0	120	chr2,	1	120	1104	1223	AK097920	15587,0	126	chr15,	1	122	943	1064
AF424542	825	1275	0.647059	5894,0	chr4,	AK131313	19896,0	244	chr10,	1	244	1	245	AF194537	3303,0	111	chr7,	1	111	370	480	NM_001013689	516,1	238	chrX,	1	227	570	796	AK129962	7587,0	120	chr2,	1	120	1104	1223	AK097920	15587,0	126	chr15,	1	122	943	1064
AF424542	782	1275	0.613333	5894,0	chr4,	AK131313	19896,0	244	chr10,	1	244	1	245	AF194537	3303,0	111	chr7,	1	111	370	480	AK127459	516,1	195	chrX,chrX,chrX,	1	184	613	796	AK129962	7587,0	120	chr2,	1	120	1104	1223	AK097920	15587,0	126	chr15,	1	122	943	1064
AF424542	925	1275	0.72549	5894,0	chr4,	AK131313	19896,0	244	chr10,	1	244	1	245	AF194537	3303,0	111	chr7,	1	111	370	480	BC036758	5780,0	328	chr4,	1	327	613	939	AK129962	7587,0	120	chr2,	1	120	1104	1223	AK097920	15587,0	126	chr15,	1	122	943	1064
AF424542	784	1275	0.614902	5894,0	chr4,	AK131313	19896,0	244	chr10,	1	244	1	245	AF194537	3303,0	111	chr7,	1	111	370	480	AK126793	6939,0	188	chr3,	3	188	592	777	AK129962	7587,0	120	chr2,	1	120	1104	1223	AK097920	15587,0	126	chr15,	1	122	943	1064
AF424542	903	1275	0.708235	5894,0	chr4,	AK131313	19896,0	244	chr10,	1	244	1	245	AF194537	3303,0	111	chr7,	1	111	370	480	AK127765	9610,0	184	chr20,	1	182	555	736	AK124630	8314,0	174	chr2,	1	147	754	912	AK093664	5804,0	206	chr4,	2	206	935	1140
AF424542	944	1275	0.740392	5894,0	chr4,	AK131313	19896,0	244	chr10,	1	244	1	245	AF194537	3303,0	111	chr7,	1	111	370	480	AK127765	9610,0	184	chr20,	1	182	555	736	AK124630	8314,0	174	chr2,	1	147	754	912	AK125948	9272,1	254	chr20,	1	247	990	1236
AF424542	780	1275	0.611765	5894,0	chr4,	AK131313	19896,0	244	chr10,	1	244	1	245	AF194537	3303,0	111	chr7,	1	111	370	480	AK127765	9610,0	184	chr20,	1	182	555	736	AK129962	7587,0	120	chr2,	1	120	1104	1223	AK097920	15587,0	126	chr15,	1	122	943	1064
AF424542	869	1275	0.681569	5894,0	chr4,	AK131313	19896,0	244	chr10,	1	244	1	245	AF194537	3303,0	111	chr7,	1	111	370	480	AK094887	14471,0	272	chr17,	1	265	595	865	AK129962	7587,0	120	chr2,	1	120	1104	1223	AK097920	15587,0	126	chr15,	1	122	943	1064
AF424542	779	1275	0.61098	5894,0	chr4,	AK131313	19896,0	244	chr10,	1	244	1	245	AF194537	3303,0	111	chr7,	1	111	370	480	AK130656	17284,0	181	chr12,	1	181	613	793	AK129962	7587,0	120	chr2,	1	120	1104	1223	AK097920	15587,0	126	chr15,	1	122	943	1064
AF424542	711	1275	0.557647	5894,0	chr4,	AK127911	1870,0	135	chr8,	1	131	1	131	AF194537	3303,0	111	chr7,	1	111	370	480	NM_001013689	516,1	238	chrX,	1	227	570	796	AK129962	7587,0	120	chr2,	1	120	1104	1223	AK097920	15587,0	126	chr15,	1	122	943	1064
AF424542	668	1275	0.523922	5894,0	chr4,	AK127911	1870,0	135	chr8,	1	131	1	131	AF194537	3303,0	111	chr7,	1	111	370	480	AK127459	516,1	195	chrX,chrX,chrX,	1	184	613	796	AK129962	7587,0	120	chr2,	1	120	1104	1223	AK097920	15587,0	126	chr15,	1	122	943	1064
AF424542	811	1275	0.636078	5894,0	chr4,	AK127911	1870,0	135	chr8,	1	131	1	131	AF194537	3303,0	111	chr7,	1	111	370	480	BC036758	5780,0	328	chr4,	1	327	613	939	AK129962	7587,0	120	chr2,	1	120	1104	1223	AK097920	15587,0	126	chr15,	1	122	943	1064
AF424542	670	1275	0.52549	5894,0	chr4,	AK127911	1870,0	135	chr8,	1	131	1	131	AF194537	3303,0	111	chr7,	1	111	370	480	AK126793	6939,0	188	chr3,	3	188	592	777	AK129962	7587,0	120	chr2,	1	120	1104	1223	AK097920	15587,0	126	chr15,	1	122	943	1064
AF424542	789	1275	0.618824	5894,0	chr4,	AK127911	1870,0	135	chr8,	1	131	1	131	AF194537	3303,0	111	chr7,	1	111	370	480	AK127765	9610,0	184	chr20,	1	182	555	736	AK124630	8314,0	174	chr2,	1	147	754	912	AK093664	5804,0	206	chr4,	2	206	935	1140
AF424542	830	1275	0.65098	5894,0	chr4,	AK127911	1870,0	135	chr8,	1	131	1	131	AF194537	3303,0	111	chr7,	1	111	370	480	AK127765	9610,0	184	chr20,	1	182	555	736	AK124630	8314,0	174	chr2,	1	147	754	912	AK125948	9272,1	254	chr20,	1	247	990	1236
AF424542	666	1275	0.522353	5894,0	chr4,	AK127911	1870,0	135	chr8,	1	131	1	131	AF194537	3303,0	111	chr7,	1	111	370	480	AK127765	9610,0	184	chr20,	1	182	555	736	AK129962	7587,0	120	chr2,	1	120	1104	1223	AK097920	15587,0	126	chr15,	1	122	943	1064
AF424542	755	1275	0.592157	5894,0	chr4,	AK127911	1870,0	135	chr8,	1	131	1	131	AF194537	3303,0	111	chr7,	1	111	370	480	AK094887	14471,0	272	chr17,	1	265	595	865	AK129962	7587,0	120	chr2,	1	120	1104	1223	AK097920	15587,0	126	chr15,	1	122	943	1064
AF424542	665	1275	0.521569	5894,0	chr4,	AK127911	1870,0	135	chr8,	1	131	1	131	AF194537	3303,0	111	chr7,	1	111	370	480	AK130656	17284,0	181	chr12,	1	181	613	793	AK129962	7587,0	120	chr2,	1	120	1104	1223	AK097920	15587,0	126	chr15,	1	122	943	1064
AF424542	651	1275	0.510588	5894,0	chr4,	AK131295	10359,0	134	chr1,	54	124	1	71	AF194537	3303,0	111	chr7,	1	111	370	480	NM_001013689	516,1	238	chrX,	1	227	570	796	AK129962	7587,0	120	chr2,	1	120	1104	1223	AK097920	15587,0	126	chr15,	1	122	943	1064
AF424542	608	1275	0.476863	5894,0	chr4,	AK131295	10359,0	134	chr1,	54	124	1	71	AF194537	3303,0	111	chr7,	1	111	370	480	AK127459	516,1	195	chrX,chrX,chrX,	1	184	613	796	AK129962	7587,0	120	chr2,	1	120	1104	1223	AK097920	15587,0	126	chr15,	1	122	943	1064
AF424542	751	1275	0.58902	5894,0	chr4,	AK131295	10359,0	134	chr1,	54	124	1	71	AF194537	3303,0	111	chr7,	1	111	370	480	BC036758	5780,0	328	chr4,	1	327	613	939	AK129962	7587,0	120	chr2,	1	120	1104	1223	AK097920	15587,0	126	chr15,	1	122	943	1064
AF424542	610	1275	0.478431	5894,0	chr4,	AK131295	10359,0	134	chr1,	54	124	1	71	AF194537	3303,0	111	chr7,	1	111	370	480	AK126793	6939,0	188	chr3,	3	188	592	777	AK129962	7587,0	120	chr2,	1	120	1104	1223	AK097920	15587,0	126	chr15,	1	122	943	1064
AF424542	729	1275	0.571765	5894,0	chr4,	AK131295	10359,0	134	chr1,	54	124	1	71	AF194537	3303,0	111	chr7,	1	111	370	480	AK127765	9610,0	184	chr20,	1	182	555	736	AK124630	8314,0	174	chr2,	1	147	754	912	AK093664	5804,0	206	chr4,	2	206	935	1140
AF424542	770	1275	0.603922	5894,0	chr4,	AK131295	10359,0	134	chr1,	54	124	1	71	AF194537	3303,0	111	chr7,	1	111	370	480	AK127765	9610,0	184	chr20,	1	182	555	736	AK124630	8314,0	174	chr2,	1	147	754	912	AK125948	9272,1	254	chr20,	1	247	990	1236
AF424542	606	1275	0.475294	5894,0	chr4,	AK131295	10359,0	134	chr1,	54	124	1	71	AF194537	3303,0	111	chr7,	1	111	370	480	AK127765	9610,0	184	chr20,	1	182	555	736	AK129962	7587,0	120	chr2,	1	120	1104	1223	AK097920	15587,0	126	chr15,	1	122	943	1064
AF424542	695	1275	0.545098	5894,0	chr4,	AK131295	10359,0	134	chr1,	54	124	1	71	AF194537	3303,0	111	chr7,	1	111	370	480	AK094887	14471,0	272	chr17,	1	265	595	865	AK129962	7587,0	120	chr2,	1	120	1104	1223	AK097920	15587,0	126	chr15,	1	122	943	1064
AF424542	605	1275	0.47451	5894,0	chr4,	AK131295	10359,0	134	chr1,	54	124	1	71	AF194537	3303,0	111	chr7,	1	111	370	480	AK130656	17284,0	181	chr12,	1	181	613	793	AK129962	7587,0	120	chr2,	1	120	1104	1223	AK097920	15587,0	126	chr15,	1	122	943	1064

## Sheet: 6to1
hybrid gene	length of all components	length of hybrid gene	percentage	ID, # isoform	chromosome	component 1	ID, # isoform	length of c1	chromosome	strat	end	start	end	component 2	ID, # isoform	length of c2	chromosome	strat	end	start	end	component 3	ID, # isoform	length of c3	chromosome	strat	end	start	end	component 4	ID, # isoform	length of c4	chromosome	strat	end	start	end	component 5	ID, # isoform	length of c5	chromosome	strat	end	start	end	component 6	ID, # isoform	length of c6	chromosome
AF424542	1036	1275	0.812549	5894,0	chr4,	AK131276	378,0	264	chrX,	1	264	1	264	AF194537	3303,0	111	chr7,	1	111	370	480	AK127765	9610,0	184	chr20,	1	182	555	736	AK124630	8314,0	174	chr2,	1	147	754	912	AK097920	15587,0	126	chr15,	1	122	943	1064	AK126238	9831,0	213	chr1,chr1_random,
AF424542	1038	1275	0.814118	5894,0	chr4,	AK131276	378,0	264	chrX,	1	264	1	264	AF194537	3303,0	111	chr7,	1	111	370	480	AK127765	9610,0	184	chr20,	1	182	555	736	AK124630	8314,0	174	chr2,	1	147	754	912	AK097920	15587,0	126	chr15,	1	122	943	1064	AK127320	1450,0	200	chr9,chr9,
AF424542	978	1275	0.767059	5894,0	chr4,	AK131313	19896,0	244	chr10,	1	244	1	245	AF194537	3303,0	111	chr7,	1	111	370	480	AK127765	9610,0	184	chr20,	1	182	555	736	AK124630	8314,0	174	chr2,	1	147	754	912	AF258574	15257,0	122	chr16,	16	98	982	1064	AK126238	9831,0	213	chr1,chr1_random,
AF424542	980	1275	0.768627	5894,0	chr4,	AK131313	19896,0	244	chr10,	1	244	1	245	AF194537	3303,0	111	chr7,	1	111	370	480	AK127765	9610,0	184	chr20,	1	182	555	736	AK124630	8314,0	174	chr2,	1	147	754	912	AF258574	15257,0	122	chr16,	16	98	982	1064	AK127320	1450,0	200	chr9,chr9,
AF424542	1017	1275	0.797647	5894,0	chr4,	AK131313	19896,0	244	chr10,	1	244	1	245	AF194537	3303,0	111	chr7,	1	111	370	480	AK127765	9610,0	184	chr20,	1	182	555	736	AK124630	8314,0	174	chr2,	1	147	754	912	AK097920	15587,0	126	chr15,	1	122	943	1064	AK126238	9831,0	213	chr1,chr1_random,
AF424542	1019	1275	0.799216	5894,0	chr4,	AK131313	19896,0	244	chr10,	1	244	1	245	AF194537	3303,0	111	chr7,	1	111	370	480	AK127765	9610,0	184	chr20,	1	182	555	736	AK124630	8314,0	174	chr2,	1	147	754	912	AK097920	15587,0	126	chr15,	1	122	943	1064	AK127320	1450,0	200	chr9,chr9,
AF424542	864	1275	0.677647	5894,0	chr4,	AK127911	1870,0	135	chr8,	1	131	1	131	AF194537	3303,0	111	chr7,	1	111	370	480	AK127765	9610,0	184	chr20,	1	182	555	736	AK124630	8314,0	174	chr2,	1	147	754	912	AF258574	15257,0	122	chr16,	16	98	982	1064	AK126238	9831,0	213	chr1,chr1_random,
AF424542	866	1275	0.679216	5894,0	chr4,	AK127911	1870,0	135	chr8,	1	131	1	131	AF194537	3303,0	111	chr7,	1	111	370	480	AK127765	9610,0	184	chr20,	1	182	555	736	AK124630	8314,0	174	chr2,	1	147	754	912	AF258574	15257,0	122	chr16,	16	98	982	1064	AK127320	1450,0	200	chr9,chr9,
AF424542	903	1275	0.708235	5894,0	chr4,	AK127911	1870,0	135	chr8,	1	131	1	131	AF194537	3303,0	111	chr7,	1	111	370	480	AK127765	9610,0	184	chr20,	1	182	555	736	AK124630	8314,0	174	chr2,	1	147	754	912	AK097920	15587,0	126	chr15,	1	122	943	1064	AK126238	9831,0	213	chr1,chr1_random,
AF424542	905	1275	0.709804	5894,0	chr4,	AK127911	1870,0	135	chr8,	1	131	1	131	AF194537	3303,0	111	chr7,	1	111	370	480	AK127765	9610,0	184	chr20,	1	182	555	736	AK124630	8314,0	174	chr2,	1	147	754	912	AK097920	15587,0	126	chr15,	1	122	943	1064	AK127320	1450,0	200	chr9,chr9,
AF424542	804	1275	0.630588	5894,0	chr4,	AK131295	10359,0	134	chr1,	54	124	1	71	AF194537	3303,0	111	chr7,	1	111	370	480	AK127765	9610,0	184	chr20,	1	182	555	736	AK124630	8314,0	174	chr2,	1	147	754	912	AF258574	15257,0	122	chr16,	16	98	982	1064	AK126238	9831,0	213	chr1,chr1_random,
AF424542	806	1275	0.632157	5894,0	chr4,	AK131295	10359,0	134	chr1,	54	124	1	71	AF194537	3303,0	111	chr7,	1	111	370	480	AK127765	9610,0	184	chr20,	1	182	555	736	AK124630	8314,0	174	chr2,	1	147	754	912	AF258574	15257,0	122	chr16,	16	98	982	1064	AK127320	1450,0	200	chr9,chr9,
AF424542	843	1275	0.661176	5894,0	chr4,	AK131295	10359,0	134	chr1,	54	124	1	71	AF194537	3303,0	111	chr7,	1	111	370	480	AK127765	9610,0	184	chr20,	1	182	555	736	AK124630	8314,0	174	chr2,	1	147	754	912	AK097920	15587,0	126	chr15,	1	122	943	1064	AK126238	9831,0	213	chr1,chr1_random,
AF424542	845	1275	0.662745	5894,0	chr4,	AK131295	10359,0	134	chr1,	54	124	1	71	AF194537	3303,0	111	chr7,	1	111	370	480	AK127765	9610,0	184	chr20,	1	182	555	736	AK124630	8314,0	174	chr2,	1	147	754	912	AK097920	15587,0	126	chr15,	1	122	943	1064	AK127320	1450,0	200	chr9,chr9,
[truncated: 4 more columns]
